# Supplementary material for: G4-QuadScreen: A Computational Tool for Identifying Multi-Target-Directed Anticancer Leads against G-Quadruplex DNA
Source: Cancers (Basel). 2023 Jul 27;15(15):3817. doi: 10.3390/cancers15153817 (PMC10416877; doi:10.3390/cancers15153817)
Supplement: Supplementary file 1 [file cancers-15-03817-s001.zip]

Archive with 23 entries (22 files):
- Fig1.png
- Fig2.png
- Fig3.png
- Fig4.png
- Figure-10.png
- Figure-11.png
- Figure-5.png
- Figure-6.png
- Figure-7.png
- Figure-8.png
- Figure-9.png
- Graphical-abstract.png
- Graphical-abstract.pptx
- Supplimentary/
- Supplimentary/Figure-S1.png
- Supplimentary/FIgure-S2.png
- Supplimentary/Figure-S3.png
- Supplimentary/Figure-S4.png
- Supplimentary/Figure-S5.png
- Supplimentary/Figure-S6.png
- Supplimentary/Figure-S7.png
- Supplimentary/Supplimentary-material JGG.pdf
- Supplimentary/Supplimentary_Docking-results.xlsx
