# Supplementary material for: G4-QuadScreen: A Computational Tool for Identifying Multi-Target-Directed Anticancer Leads against G-Quadruplex DNA
Source: Cancers (Basel). 2023 Jul 27;15(15):3817. doi: 10.3390/cancers15153817 (PMC10416877; doi:10.3390/cancers15153817)
Supplement: Supplementary file 1 [file cancers-15-03817-s001.zip › Supplimentary/Supplimentary_Docking-results.xlsx]

## Sheet: comparison Screening-Docking 
Docking score of each molecule in various G4 domains is given in following cells. It has unit of kcal/mol, as per YASARA output docking scores are in positive range and higher the value better is ligand binding
ACTIVE: predicted active in respective mtQSAR model for the respective target
inactive:predicted inactive in respective mtQSAR model for the respective target
	G4-stabilization model	ACTIVE	inactive						G4-interaction model	ACTIVE	inactive						Cytotoxicity model	ACTIVE	inactive					Selectivity model	ACTIVE	inactive
Ligand serial number	hTel antiparallel	hTel Hybrid	cMYC	cKIT1	cKIT2	KRAS		Ligand	hTel antiparallel	hTel Hybrid	cMYC	cKIT1	cKIT2	KRAS		Ligand	HELA	A549	MCF7	A375	HCT116		Ligand	hTel antiparallel	hTel Hybrid	cMYC	cKIT1	cKIT2	KRAS
1	8.687	6.783	7.76	7.766	6.796	6.995		1	8.687	6.783	7.76	7.766	6.796	6.995		1							1	8.687	6.783	7.76	7.766	6.796	6.995
2	8.705	7.073	7.903	8.378	6.871	7.126		2	8.705	7.073	7.903	8.378	6.871	7.126		2							2	8.705	7.073	7.903	8.378	6.871	7.126
3	9.898	7.724	8.13	8.614	7.857	7.882		3	9.898	7.724	8.13	8.614	7.857	7.882		3							3	9.898	7.724	8.13	8.614	7.857	7.882
5	10.362	8.667	8.203	10.072	6.943	7.514		5	10.362	8.667	8.203	10.072	6.943	7.514		5							5	10.362	8.667	8.203	10.072	6.943	7.514
6	10.207	8.18	7.008	9.45	8.196	6.844		6	10.207	8.18	7.008	9.45	8.196	6.844		6							6	10.207	8.18	7.008	9.45	8.196	6.844
7	9.318	6.718	8.316	9.242	8.239	6.593		7	9.318	6.718	8.316	9.242	8.239	6.593		7							7	9.318	6.718	8.316	9.242	8.239	6.593
8	10.931	8.681	9.08	9.083	8.474	9.138		8	10.931	8.681	9.08	9.083	8.474	9.138		8							8	10.931	8.681	9.08	9.083	8.474	9.138
9	9.004	7.093	7.806	8.057	6.73	6.798		9	9.004	7.093	7.806	8.057	6.73	6.798		9							9	9.004	7.093	7.806	8.057	6.73	6.798
10	7.779	6.852	6.987	7.822	5.908	6.999		10	7.779	6.852	6.987	7.822	5.908	6.999		10							10	7.779	6.852	6.987	7.822	5.908	6.999
11	8.271	7.759	7.771	8.542	6.938	7.261		11	8.271	7.759	7.771	8.542	6.938	7.261		11							11	8.271	7.759	7.771	8.542	6.938	7.261
12	10.366	8.689	8.413	10.12	7.102	7.859		12	10.366	8.689	8.413	10.12	7.102	7.859		12							12	10.366	8.689	8.413	10.12	7.102	7.859
13	8.907	8.013	8.449	9.121	7.974	8.141		13	8.907	8.013	8.449	9.121	7.974	8.141		13							13	8.907	8.013	8.449	9.121	7.974	8.141
14	8.799	8.006	7.254	8.017	7.804	8.342		14	8.799	8.006	7.254	8.017	7.804	8.342		14							14	8.799	8.006	7.254	8.017	7.804	8.342
15	8.901	7.756	8.194	7.536	7.771	7.961		15	8.901	7.756	8.194	7.536	7.771	7.961		15							15	8.901	7.756	8.194	7.536	7.771	7.961
16	8.692	7.778	7.894	8.612	7.584	7.654		16	8.692	7.778	7.894	8.612	7.584	7.654		16							16	8.692	7.778	7.894	8.612	7.584	7.654
17	8.111	6.82	6.759	7.067	6.409	7.356		17	8.111	6.82	6.759	7.067	6.409	7.356		17							17	8.111	6.82	6.759	7.067	6.409	7.356
18	7.536	7.225	6.754	7.483	6.165	6.732		18	7.536	7.225	6.754	7.483	6.165	6.732		18							18	7.536	7.225	6.754	7.483	6.165	6.732
19	8.696	7.913	8.121	8.78	7.057	7.597		19	8.696	7.913	8.121	8.78	7.057	7.597		19							19	8.696	7.913	8.121	8.78	7.057	7.597
20	10.167	8.487	8.867	9.851	8.653	9.454		20	10.167	8.487	8.867	9.851	8.653	9.454		20							20	10.167	8.487	8.867	9.851	8.653	9.454
21	9.034	7.934	7.664	8.199	8	7.784		21	9.034	7.934	7.664	8.199	8	7.784		21							21	9.034	7.934	7.664	8.199	8	7.784
23	9.102	7.599	7.863	7.832	7.967	7.921		23	9.102	7.599	7.863	7.832	7.967	7.921		23							23	9.102	7.599	7.863	7.832	7.967	7.921
25	8.709	8.12	7.867	8.704	7.364	7.892		25	8.709	8.12	7.867	8.704	7.364	7.892		25							25	8.709	8.12	7.867	8.704	7.364	7.892
26	8.723	7.084	7.323	7.688	7.309	6.929		26	8.723	7.084	7.323	7.688	7.309	6.929		26							26	8.723	7.084	7.323	7.688	7.309	6.929
27	8.947	7.524	7.383	7.636	6.118	7.186		27	8.947	7.524	7.383	7.636	6.118	7.186		27							27	8.947	7.524	7.383	7.636	6.118	7.186
28	9.124	7.78	7.51	8.143	7.786	7.806		28	9.124	7.78	7.51	8.143	7.786	7.806		28							28	9.124	7.78	7.51	8.143	7.786	7.806
29	8.135	6.605	7.213	7.104	6.142	6.631		29	8.135	6.605	7.213	7.104	6.142	6.631		29							29	8.135	6.605	7.213	7.104	6.142	6.631
30	8.967	7.495	7.252	8.052	7.916	8.485		30	8.967	7.495	7.252	8.052	7.916	8.485		30							30	8.967	7.495	7.252	8.052	7.916	8.485
31	8.817	7.927	7.287	8.043	7.361	7.709		31	8.817	7.927	7.287	8.043	7.361	7.709		31							31	8.817	7.927	7.287	8.043	7.361	7.709
32	9.227	7.505	7.858	8.228	7.713	7.513		32	9.227	7.505	7.858	8.228	7.713	7.513		32							32	9.227	7.505	7.858	8.228	7.713	7.513
33	9.239	8.103	7.658	8.44	8.229	7.382		33	9.239	8.103	7.658	8.44	8.229	7.382		33							33	9.239	8.103	7.658	8.44	8.229	7.382
34	8.907	7.693	7.853	8.808	7.705	7.87		34	8.907	7.693	7.853	8.808	7.705	7.87		34							34	8.907	7.693	7.853	8.808	7.705	7.87
35	8.154	6.864	6.855	7.881	5.92	7.7		35	8.154	6.864	6.855	7.881	5.92	7.7		35							35	8.154	6.864	6.855	7.881	5.92	7.7
36	8.397	7.593	7.629	7.861	7.577	7.818		36	8.397	7.593	7.629	7.861	7.577	7.818		36							36	8.397	7.593	7.629	7.861	7.577	7.818
37	8.853	6.5	7.192	7.369	6.449	7.134		37	8.853	6.5	7.192	7.369	6.449	7.134		37							37	8.853	6.5	7.192	7.369	6.449	7.134
38	9.537	6.9	7.713	8.283	8.052	7.845		38	9.537	6.9	7.713	8.283	8.052	7.845		38							38	9.537	6.9	7.713	8.283	8.052	7.845
39	8.609	7.282	7.296	8.121	7.448	7.626		39	8.609	7.282	7.296	8.121	7.448	7.626		39							39	8.609	7.282	7.296	8.121	7.448	7.626
40	9.713	8.122	8.776	8.648	7.736	8.277		40	9.713	8.122	8.776	8.648	7.736	8.277		40							40	9.713	8.122	8.776	8.648	7.736	8.277
41	9.106	7.611	7.955	8.574	7.453	8.146		41	9.106	7.611	7.955	8.574	7.453	8.146		41							41	9.106	7.611	7.955	8.574	7.453	8.146
42	9.377	7.639	7.723	8.068	7.219	7.745		42	9.377	7.639	7.723	8.068	7.219	7.745		42							42	9.377	7.639	7.723	8.068	7.219	7.745
43	8.47	7.719	6.846	8.214	6.906	7.425		43	8.47	7.719	6.846	8.214	6.906	7.425		43							43	8.47	7.719	6.846	8.214	6.906	7.425
44	8.535	7.019	7.248	7.523	6.969	7.463		44	8.535	7.019	7.248	7.523	6.969	7.463		44							44	8.535	7.019	7.248	7.523	6.969	7.463
45	9.617	7.972	8.219	8.569	7.954	8.139		45	9.617	7.972	8.219	8.569	7.954	8.139		45							45	9.617	7.972	8.219	8.569	7.954	8.139
46	9.503	8.371	8.336	9.039	8.005	8.384		46	9.503	8.371	8.336	9.039	8.005	8.384		46							46	9.503	8.371	8.336	9.039	8.005	8.384
47	8.481	7.841	7.919	8.073	6.466	7.696		47	8.481	7.841	7.919	8.073	6.466	7.696		47							47	8.481	7.841	7.919	8.073	6.466	7.696
48	10.298	8.132	8.738	9.075	8.763	8.814		48	10.298	8.132	8.738	9.075	8.763	8.814		48							48	10.298	8.132	8.738	9.075	8.763	8.814
49	9.117	8.087	8.164	8.61	7.665	8.202		49	9.117	8.087	8.164	8.61	7.665	8.202		49							49	9.117	8.087	8.164	8.61	7.665	8.202
50	9.275	8.013	7.924	8.508	7.911	7.945		50	9.275	8.013	7.924	8.508	7.911	7.945		50							50	9.275	8.013	7.924	8.508	7.911	7.945
50-2	9.314	7.798	7.755	8.421	7.551	8.191		50-2	9.314	7.798	7.755	8.421	7.551	8.191		50-2							50-2	9.314	7.798	7.755	8.421	7.551	8.191
51	8.79	7.773	7.928	9.352	7.698	7.667		51	8.79	7.773	7.928	9.352	7.698	7.667		51							51	8.79	7.773	7.928	9.352	7.698	7.667
52	8.758	8.704	8.265	9.411	8.049	8.859		52	8.758	8.704	8.265	9.411	8.049	8.859		52							52	8.758	8.704	8.265	9.411	8.049	8.859
53	9.63	8.156	8.135	9.269	8.426	7.957		53	9.63	8.156	8.135	9.269	8.426	7.957		53							53	9.63	8.156	8.135	9.269	8.426	7.957
54	9.626	7.48	7.73	8.39	7.752	7.762		54	9.626	7.48	7.73	8.39	7.752	7.762		54							54	9.626	7.48	7.73	8.39	7.752	7.762
55	9.662	7.653	8.291	9.101	7.527	8.202		55	9.662	7.653	8.291	9.101	7.527	8.202		55							55	9.662	7.653	8.291	9.101	7.527	8.202
56	9.296	7.739	8.464	8.208	7.175	8.107		56	9.296	7.739	8.464	8.208	7.175	8.107		56							56	9.296	7.739	8.464	8.208	7.175	8.107
56-2	9.241	7.688	8.409	8.438	7.14	8.223		56-2	9.241	7.688	8.409	8.438	7.14	8.223		56-2							56-2	9.241	7.688	8.409	8.438	7.14	8.223
57	8.788	6.312	7.14	7.207	6.714	7.256		57	8.788	6.312	7.14	7.207	6.714	7.256		57							57	8.788	6.312	7.14	7.207	6.714	7.256
58	10.486	8.431	8.829	9.462	8.566	8.714		58	10.486	8.431	8.829	9.462	8.566	8.714		58							58	10.486	8.431	8.829	9.462	8.566	8.714
59	8.913	6.794	7.8	7.656	6.585	7.332		59	8.913	6.794	7.8	7.656	6.585	7.332		59							59	8.913	6.794	7.8	7.656	6.585	7.332
60	10.005	8.855	8.858	9.358	9.134	8.939		60	10.005	8.855	8.858	9.358	9.134	8.939		60							60	10.005	8.855	8.858	9.358	9.134	8.939
61	8.849	7.057	6.954	8.682	7.813	6.948		61	8.849	7.057	6.954	8.682	7.813	6.948		61							61	8.849	7.057	6.954	8.682	7.813	6.948
62	9.313	6.977	7.626	9.237	7.355	7.866		62	9.313	6.977	7.626	9.237	7.355	7.866		62							62	9.313	6.977	7.626	9.237	7.355	7.866
63	8.949	7.341	8.257	7.945	7.504	7.816		63	8.949	7.341	8.257	7.945	7.504	7.816		63							63	8.949	7.341	8.257	7.945	7.504	7.816
4	9.091	7.467	7.35	7.729	7.357	7.893		4	9.091	7.467	7.35	7.729	7.357	7.893		4							4	9.091	7.467	7.35	7.729	7.357	7.893
22	9.898	7.602	7.953	8.179	7.567	8.099		22	9.898	7.602	7.953	8.179	7.567	8.099		22							22	9.898	7.602	7.953	8.179	7.567	8.099
24	8.43	7.132	8.022	7.952	7.619	7.244		24	8.43	7.132	8.022	7.952	7.619	7.244		24							24	8.43	7.132	8.022	7.952	7.619	7.244
Number of inactive ligands in respective cases	23	22	20	22	19	18		Number of inactive ligands in respective cases	0	38	36	58	62	45		Number of inactive ligands in respective cases	12	10	29	13	16		Number of non selective ligands in respective cases	3	0	0	0	0	0

## Sheet:  Bind.energy kcal mol 
Lig.	A-duplex	B-duplex	hTel(anti-parallel)	hTel(parallel)	hTel(3+1 hybrid)	cMyc	cKit1	cKIt2	KRAS		Name		Lig.	a-duplex	b-duplex	htel-anti-parallel	htel-parallel	hTel-3+1	c-myc	kit-1	kit-2	kras		Name
1	5.888	7.244	8.687	7.184	6.783	7.76	7.766	6.796	6.995		lig-1		14	4.862	9.241	8.799	8.074	8.006	7.254	8.017	7.804	8.342		lig-14
2	6.227	7.591	8.705	7.789	7.073	7.903	8.378	6.871	7.126		lig-2		15	5.287	8.41	8.901	7.536	7.756	8.194	7.536	7.771	7.961		lig-15
3	7.005	8.453	9.898	8.29	7.724	8.13	8.614	7.857	7.882		lig-3		16	6.85	8.823	8.692	7.772	7.778	7.894	8.612	7.584	7.654		lig-16
4	6.523	7.917	9.091	6.905	7.467	7.35	7.729	7.357	7.893		lig-4		17	5.64	7.37	8.111	7.017	6.82	6.759	7.067	6.409	7.356		lig-17
5	6.263	8.037	10.362	8.312	8.667	8.203	10.072	6.943	7.514		lig-5		18	6.09	7.467	7.536	6.466	7.225	6.754	7.483	6.165	6.732		lig-18
6	5.678	7.513	10.207	6.753	8.18	7.008	9.45	8.196	6.844		lig-6		19	6.492	8.446	8.696	7.422	7.913	8.121	8.78	7.057	7.597		lig-19
7	6.609	8.775	9.318	7.936	6.718	8.316	9.242	8.239	6.593		lig-7		20	7.889	10.051	10.167	9.092	8.487	8.867	9.851	8.653	9.454		lig-20
8	7.743	9.817	10.931	9.059	8.681	9.08	9.083	8.474	9.138		lig-8		21	5.135	8.756	9.034	7.417	7.934	7.664	8.199	8	7.784		lig-21
9	5.829	8.35	9.004	7.066	7.093	7.806	8.057	6.73	6.798		lig-9		22	6.7	8.661	9.898	8.002	7.602	7.953	8.179	7.567	8.099		lig-22
10	5.778	7.693	7.779	6.268	6.852	6.987	7.822	5.908	6.999		lig-10		23	6.601	8.519	9.102	7.752	7.599	7.863	7.832	7.967	7.921		lig-23
11	5.772	7.251	8.271	6.794	7.759	7.771	8.542	6.938	7.261		lig-11		24	6.128	7.665	8.43	7.213	7.132	8.022	7.952	7.619	7.244		lig-24
12	6.458	8.278	10.366	8.368	8.689	8.413	10.12	7.102	7.859		lig-12		25	6.818	9.038	8.709	7.106	8.12	7.867	8.704	7.364	7.892		lig-25
13	6.909	9.434	8.907	7.719	8.013	8.449	9.121	7.974	8.141		lig-13		26	6.452	8.779	8.723	7.249	7.084	7.323	7.688	7.309	6.929		lig-26
Lig.	a-duplex	b-duplex	htel-anti-parallel	htel-parallel	hTel-3+1	c-myc	kit-1	kit-2	kras		Name		Lig.	a-duplex	b-duplex	htel-anti-parallel	htel-parallel	hTel-3+1	c-myc	kit-1	kit-2	kras		Name
27	6.445	8.271	8.947	7.118	7.524	7.383	7.636	6.118	7.186		lig-27		40	7.165	8.761	9.713	8.026	8.122	8.776	8.648	7.736	8.277		lig-40
28	6.688	8.993	9.124	7.042	7.78	7.51	8.143	7.786	7.806		lig-28		41	6.526	8.707	9.106	7.704	7.611	7.955	8.574	7.453	8.146		lig-41
29	5.385	6.939	8.135	6.591	6.605	7.213	7.104	6.142	6.631		lig-29		42	6.623	8.703	9.377	7.348	7.639	7.723	8.068	7.219	7.745		lig-42
30	6.211	8.77	8.967	7.215	7.495	7.252	8.052	7.916	8.485		lig-30		43	6.641	7.932	8.47	6.932	7.719	6.846	8.214	6.906	7.425		lig-43
31	6.575	8.643	8.817	7.489	7.927	7.287	8.043	7.361	7.709		lig-31		44	6.136	7.471	8.535	7.024	7.019	7.248	7.523	6.969	7.463		lig-44
32	6.507	8.656	9.227	7.223	7.505	7.858	8.228	7.713	7.513		lig-32		45	6.512	8.985	9.617	8.382	7.972	8.219	8.569	7.954	8.139		lig-45
33	7.379	9.851	9.239	8.143	8.103	7.658	8.44	8.229	7.382		lig-33		46	6.612	9.253	9.503	9.035	8.371	8.336	9.039	8.005	8.384		lig-46
34	6.533	9.257	8.907	8.278	7.693	7.853	8.808	7.705	7.87		lig-34		47	6.433	7.961	8.481	7.105	7.841	7.919	8.073	6.466	7.696		lig-47
35	6.415	8.529	8.154	7.347	6.864	6.855	7.881	5.92	7.7		lig-35		48	7.186	9.39	10.298	8.57	8.132	8.738	9.075	8.763	8.814		lig-48
36	6.465	8.595	8.397	7.425	7.593	7.629	7.861	7.577	7.818		lig-36		49	6.607	8.453	9.117	8.315	8.087	8.164	8.61	7.665	8.202		lig-49
37	6.9	8.195	8.853	7.644	6.5	7.192	7.369	6.449	7.134		lig-37		50	6.846	9.322	9.275	8.14	8.013	7.924	8.508	7.911	7.945		lig-50
38	7.323	8.472	9.537	8.225	6.9	7.713	8.283	8.052	7.845		lig-38		51	6.863	9.223	9.314	7.243	7.798	7.755	8.421	7.551	8.191		lig-50-2
39	6.558	8.116	8.609	7.501	7.282	7.296	8.121	7.448	7.626		lig-39		52	6.795	9.441	8.79	7.821	7.773	7.928	9.352	7.698	7.667		lig-51
Lig.	a-duplex	b-duplex	htel-anti-parallel	htel-parallel	hTel-3+1	c-myc	kit-1	kit-2	kras		Name
53	7.867	9.283	8.758	8.324	8.704	8.265	9.411	8.049	8.859		lig-52
54	6.952	9.336	9.63	8.118	8.156	8.135	9.269	8.426	7.957		lig-53
55	7.064	8.6	9.626	7.642	7.48	7.73	8.39	7.752	7.762		lig-54
56	6.679	9.151	9.662	7.409	7.653	8.291	9.101	7.527	8.202		lig-55
57	6.636	8.878	9.296	7.578	7.739	8.464	8.208	7.175	8.107		lig-56
58	6.63	8.642	9.241	7.637	7.688	8.409	8.438	7.14	8.223		lig-56-2
59	5.433	6.836	8.788	5.87	6.312	7.14	7.207	6.714	7.256		lig-57
60	7.455	9.67	10.486	8.718	8.431	8.829	9.462	8.566	8.714		lig-58
61	6.419	7.829	8.913	7.032	6.794	7.8	7.656	6.585	7.332		lig-59
62	7.887	10.249	10.005	9.481	8.855	8.858	9.358	9.134	8.939		lig-60
63	5.705	8.605	8.849	7.524	7.057	6.954	8.682	7.813	6.948		lig-61
64	6.045	8.009	9.313	7.526	6.977	7.626	9.237	7.355	7.866		lig-62
65	6.83	7.753	8.949	7.643	7.341	8.257	7.945	7.504	7.816		lig-63

## Sheet: selected compounds-dockign data
Docking score of each molecule in various G4 domains is given in following cells. It has unit of kcal/mol, as per YASARA output docking scores are in positive range and higher the value better is ligand binding																All feasible docking poses with cMYC											Percentages (%) of TO displaced upon addition of the ligands, concentration for each ligand is as indicated in the bracket (in µM)
Docking Score:											Best docking poses:					L5-cmyc	L11-cmyc	L12-cmyc	L15-cmyc	L16-cmyc	L41-cmyc	L46-cmyc	L48-cmyc	L54-cmyc	L57-cmyc		Percentages (%) of TO displaced
Name	hTel(anti-parallel)	hTel(parallel)	hTel(3+1 hybrid)	cMyc	cKit1	cKIt2	KRAS	A-duplex	B-duplex							5'-end, groove	5'-end, groove	5'-end, groove	3'-end, groove	3'-end, groove	5'-end	5'-end, groove	5'-end	groove	5'-end, groove		Ligands	hTel	cMyc
lig-5	10.362	8.312	8.667	8.203	10.072	6.943	7.514	6.263	8.037		Ligands	hTel (Hybrid 3+1)	hTel (parallel)	cMyc		5'-end, groove	5'-end, groove	5'-end, groove	3'-end, groove	3'-end, groove	5'-end	5'-end, groove	5'-end	groove	5'-end, groove		L5	19.27(20.59)	43.15(11.85)
lig-11	8.271	6.794	7.759	7.771	8.542	6.938	7.261	5.772	7.251		L5	Groove Binding	3'-end, groove	5'-end, groove		5'-end	5'-end	5'-end	3'-end, groove	groove	5'-end	5'-end	5'-end, groove	5'-end, groove	5'-end, groove		L11	9.20(20.59)	11.97(11.85)
lig-12	10.366	8.368	8.689	8.413	10.12	7.102	7.859	6.458	8.278		L11	Groove Binding	3'end	5'-end, groove		5'-end	5'-end	5'-end	3'-end, groove	groove	5'-end	5'-end	5'-end, groove	5'-end, groove	5'-end, groove		L12	0.07(11.85)	12.05(16.30)
lig-15	8.901	7.536	7.756	8.194	7.536	7.771	7.961	5.287	8.41		L12	Groove Binding	3'-end, groove	5'-end, groove		5'-end	5'-end, groove	groove	3'-end, groove	groove	3'-end, groove	3'-end, groove	5'-end, groove	5'-end	5'-end, groove		L15	-38.58(11.38)	6.6(11.85)
lig-16	8.692	7.772	7.778	7.894	8.612	7.584	7.654	6.85	8.823		L15	Groove Binding	3'-end, groove	3'-end, groove		5'-end	5'-end, groove	groove	3'-end, groove	groove	3'-end, groove	3'-end, groove	5'-end, groove	5'-end	5'-end, groove		L16	-19.70(11.85)	-19.66(11.85)
lig-41	9.106	7.704	7.611	7.955	8.574	7.453	8.146	6.526	8.707		L16	Groove Binding	3'-end, groove	3'-end, groove		groove	5'-end, groove	groove	5'-end	groove	3'-end, groove	groove	groove	5'-end	3'-end, groove		L41	-24.70(7.22)	16.48(16.30)
lig-46	9.503	9.035	8.371	8.336	9.039	8.005	8.384	6.612	9.253		L41	Groove Binding	3'-end, groove	5'-end		groove	5'-end, groove	groove	5'-end	groove	3'-end, groove	groove	groove	groove	3'-end, groove		L46	29.53(89.74)	-4.8(11.85)
lig-48	10.298	8.57	8.132	8.738	9.075	8.763	8.814	7.186	9.39		L46	Groove Binding	3'-end, groove	5'-end, groove		5'-end, groove	5'-end, groove	5'-end, groove	3'-end, groove	3'-end, groove	3'-end, groove	groove	groove	groove	3'-end, groove		L48	16.35(16.30)	28.56(20.59)
lig-54	9.626	7.642	7.48	7.73	8.39	7.752	7.762	7.064	8.6		L48	Groove Binding	3'-end, groove	5'-end		3'-end, groove	5'-end, groove	5'-end, groove	5'-end, groove	3'-end, groove	3'-end, groove	5'-end, groove	5'-end, groove	groove	3'-end, groove		L54	2.80(11.85)	-0.17(11.85)
lig-57	8.788	5.87	6.312	7.14	7.207	6.714	7.256	5.433	6.836		L54	Groove Binding	3'-end, groove	groove		3'-end, groove	5'-end	3'-end, groove	3'-end, groove	groove	5'-end	5'-end, groove	5'-end, groove	5'-end	3'-end, groove		L57	-5.13(7.22)	2.51(11.85)
											L57	Groove Binding	groove	5'-end, groove		groove	3'-end, groove	groove	3'-end, groove	3'-end, groove	5'-end, groove	groove	5'-end, groove	5'-end	groove
																groove	groove	3'-end, groove	3'-end, groove	groove	groove	groove	5'-end	3'-end, groove	5'-end		% of binding poses exclusively with stated binding site of cMYC
																3'-end, groove	groove	groove	3'-end, groove	groove	5'-end, groove	groove	3'-end, groove	3'-end, groove	groove		Ligand name	end stacking	groove binding	end + groove binding
																groove	5'-end, groove	groove	3'-end, groove	groove	5'-end	groove	5'-end	groove	5'-end, groove		L5-cmyc	17.3913	39.1304	43.4783
																3'-end, groove	3'-end, groove	groove	3'-end, groove	3'-end, groove	groove	3'-end, groove	5'-end	3'-end, groove	groove		L11-cmyc	13.0435	21.7391	65.2174
																3'-end, groove	5'-end, groove	3'-end, groove	3'-end, groove	3'-end, groove	groove	groove	groove	groove	3'-end, groove		L12-cmyc	8.69565	47.8261	43.4783
																5'-end, groove	groove	groove	3'-end, groove	groove	groove	groove	groove	5'-end	groove		L15-cmyc	8.69565	0	91.3043
																groove	5'-end, groove	3'-end, groove	3'-end, groove	groove	groove	groove	groove	groove	groove		L16-cmyc	0	62.5	37.5
																groove	5'-end, groove	3'-end, groove	3'-end, groove	groove	3'-end, groove	groove	5'-end	5'-end	5'-end, groove		L41-cmyc	29.1667	29.1667	41.6667
																groove	3'-end, groove	groove	3'-end, groove	3'-end, groove	groove	groove	5'-end	5'-end	5'-end		L46-cmyc	8.33333	62.5	29.1667
																groove	groove	5'-end, groove	3'-end, groove	groove	groove	groove	5'-end	5'-end	groove		L48-cmyc	37.5	29.1667	33.3333
																3'-end, groove	groove	groove	3'-end, groove	3'-end, groove	5'-end	groove	groove	groove	groove		L54-cmyc	37.5	41.6667	20.8333
																				groove	3'-end, groove	groove	5'-end	groove	5'-end, groove		L57-cmyc	8.33333	29.1667	62.5
																											% of binding poses exclusively with stated binding site of hTel hybrid(3+1)
																All feasible docking poses with hTel (Hybrid 3+1)											Ligand name	end stacking	groove binding	end + groove binding
																L5-hTel-hybrid	L11-hTel-hybrid	L12-hTel-hybrid	L15-hTel-hybrid	L16-hTel-hybrid	L41-hTel-hybrid	L46-hTel-hybrid	L48-hTel-hybrid	L54-hTel-hybrid	L57-hTel-hybrid		L5-hTel-hybrid	0	100	0
																groove	groove	groove	groove	groove	groove	groove	groove	groove	groove		L11-hTel-hybrid	0	100	0
																groove	groove	groove	groove	groove	groove	groove	groove	groove	groove		L12-hTel-hybrid	0	100	0
																groove	groove	groove	groove	groove	groove	groove	groove	groove	groove		L15-hTel-hybrid	0	100	0
																groove	groove	groove	groove	groove	groove	groove	groove	groove	groove		L16-hTel-hybrid	0	100	0
																groove	groove	groove	groove	groove	groove	groove	groove	groove	groove		L41-hTel-hybrid	0	100	0
																groove	groove	groove	groove	groove	groove	groove	groove	groove	groove		L46-hTel-hybrid	0	100	0
																groove	groove	groove	groove	groove	groove	groove	groove	groove	groove		L48-hTel-hybrid	0	100	0
																groove	groove	groove	groove	groove	groove	groove	groove	groove	groove		L54-hTel-hybrid	0	100	0
																groove	groove	groove	groove	groove	groove	groove	groove	groove	groove		L57-hTel-hybrid	0	91.67	8.33
																groove	groove	groove	groove	groove	groove	groove	groove	groove	groove
																groove	groove	groove	groove	groove	groove	groove	groove	groove	groove
																groove	groove	groove	groove	groove	groove	groove	groove	groove	groove		% of binding poses exclusively with stated binding site of hTel parallel
																groove	groove	groove	groove	groove	groove	groove	groove	groove	groove		Ligand name	end stacking	groove binding	end + groove binding
																groove	groove	groove	groove	groove	groove	groove	groove	groove	groove		L5-hTel-parallel	0	45.8333	50
																groove	groove	groove	groove	groove	groove	groove	groove	groove	groove		L11-hTel-parallel	41.6667	50	8.33333
																groove	groove	groove	groove	groove	groove	groove	groove	groove	groove		L12-hTel-parallel	4.16667	45.8333	50
																groove	groove	groove	groove	groove	groove	groove	groove	groove	groove		L15-hTel-parallel	0	4.16667	95.8333
																groove	groove	groove	groove	groove	groove	groove	groove	groove	groove		L16-hTel-parallel	4.16667	8.33333	87.5
																groove	groove	groove	groove	groove	groove	groove	groove	groove	groove		L41-hTel-parallel	0	4.16667	95.8333
																groove	groove	groove	groove	groove	groove	groove	groove	groove	groove		L46-hTel-parallel	0	0	100
																groove	groove	groove	groove	groove	groove	groove	groove	groove	groove		L48-hTel-parallel	0	8.33333	91.6667
																groove	groove	groove	groove	groove	groove	groove	groove	groove	groove		L54-hTel-parallel	20.8333	12.5	66.6667
																groove	groove	groove	groove	groove	groove	groove	groove	groove	3'-end, groove		L57-hTel-parallel	8.33333	12.5	79.1667
																groove	groove	groove	groove	groove	groove	groove	groove	groove	3'-end, groove
																All feasible docking poses with hTel (parallel)
																L5-hTel-parallel	L11-hTel-parallel	L12-hTel-parallel	L15-hTel-parallel	L16-hTel-parallel	L41-hTel-parallel	L46-hTel-parallel	L48-hTel-parallel	L54-hTel-parallel	L57-hTel-parallel
																3'-end, groove	3'end	3'-end, groove	3'-end, groove	3'-end, groove	3'-end, groove	3'-end, groove	3'-end, groove	3'-end, groove	groove
																3'-end, groove	3'end	3'-end, groove	3'-end, groove	3'-end, groove	3'-end, groove	3'-end, groove	3'-end, groove	3'-end, groove	groove
																3'-end, groove	3'end	groove	3'-end, groove	3'-end, groove	5'-end, groove	3'-end, groove	3'-end, groove	groove	3'-end, groove
																3'-end, groove	groove	groove	3'-end, groove	3'-end, groove	5'-end, groove	3'-end, groove	3'-end, groove	groove	3'-end, groove
																groove	groove	groove	3'-end, groove	3'-end, groove	5'-end, groove	3'-end, groove	3'-end, groove	3'-end, groove	5'-end, groove
																3'-end, groove	3'end	groove	3'-end, groove	3'-end, groove	5'-end, groove	3'-end, groove	3'-end, groove	3'-end, groove	5'-end, groove
																groove	3'end	5'-end, groove	3'-end, groove	3'-end, groove	3'-end, groove	3'-end, groove	3'-end, groove	3'end	3'-end, groove
																groove	3'end	5'-end, groove	3'-end, groove	3'-end, groove	3'-end, groove	3'-end, groove	3'-end, groove	3'end	3'-end, groove
																groove	groove	groove	3'-end, groove	3'-end, groove	3'-end, groove	5'-end, groove	groove	3'end	3'-end, groove
																groove	3'end	groove	3'-end, groove	3'-end, groove	3'-end, groove	3'-end, groove	3'-end, groove	3'-end, groove	5'-end, groove
																3'-end, groove	groove	groove	3'-end, groove	3'-end, groove	3'-end, groove	3'-end, groove	3'-end, groove	3'-end, groove	3'-end, groove
																5'-end, groove	3'end	5'-end, groove	3'-end, groove	groove	3'-end, groove	3'-end, groove	3'-end, groove	3'-end, groove	3'-end, groove
																groove	groove	groove	3'-end, groove	3'-end, groove	3'-end, groove	5'-end, groove	3'-end, groove	3'-end, groove	3'-end, groove
																3'-end, groove	3'-end, groove	groove	3'-end, groove	3'-end, groove	5'-end, groove	3'-end, groove	3'-end, groove	3'-end, groove	groove
																groove	groove	groove	3'-end, groove	3'-end, groove	3'-end, groove	3'-end, groove	3'-end, groove	3'end	3'end
																3'-end, groove	groove	3'-end, groove	5'-end, groove	3'-end, groove	3'-end, groove	3'-end, groove	groove	3'-end, groove	3'end
																groove	5'end-groove	3'-end, groove	3'-end, groove	3'-end, groove	3'-end, groove	3'-end, groove	3'-end, groove	3'-end, groove	5'-end, groove
																groove	groove	3'-end, groove	3'-end, groove	groove	5'-end, groove	3'-end, groove	3'-end, groove	3'-end, groove	5'-end, groove
																3'-end, groove	3'end	5'-end, groove	groove	3'-end, groove	3'-end, groove	3'-end, groove	3'-end, groove	3'end	3'-end, groove
																3'-end, groove	groove	groove	3'-end, groove	3'-end, groove	3'-end, groove	3'-end, groove	3'-end, groove	groove	3'-end, groove
																groove	groove	3'-end, groove	5'-end, groove	3'-end	groove	3'-end, groove	3'-end, groove	3'-end, groove	3'-end, groove
																groove	groove	3'-end, groove	3'-end, groove	3'-end, groove	5'-end, groove	3'-end, groove	5'-end, groove	5'-end, groove	5'-end, groove
																5'end-groove	3'end	3'-end	3'-end, groove	3'-end, groove	3'-end, groove	5'-end, groove	5'-end, groove	3'-end, groove	3'-end, groove
																3'-end, groove	groove	5'-end, groove	3'-end, groove	3'-end, groove	5'-end, groove	3'-end, groove	3'-end, groove	5'-end, groove	3'-end, groove

## Sheet: c-myc
Lig.	Effi[kcal/(mol*Atom)]	c-myc Bind.energy[kcal/mol]	Dissoc. Constant [pM]	Name	Contacting receptor residues
8	0.2522	9.08	220939	lig-8	DT	1	DG	2	A	DA	3	DG	8	DG	9	DG	13	DG	17
20	0.2463	8.867	316521	lig-20	DG	9	DG	10	A	DT	11	DA	12	DG	13	DG	14	DG	15	DG	19	DT	20	DA	21	DA	22
62	0.2605	8.858	321366	lig-60	DT	1	DG	2	A	DA	3	DG	13	DG	14	DT	16	DG	17
60	0.2453	8.829	337487	lig-58	DG	9	DG	10	A	DT	11	DA	12	DG	13	DG	14	DG	15	DT	16	DG	18	DG	19	DT	20	DA	21	DA	22
40	0.2659	8.776	369068	lig-40	DT	1	DG	2	A	DA	3	DG	13	DG	14	DG	17
48	0.2497	8.738	393515	lig-48	DT	1	DG	2	A	DA	3	DG	8	DG	9	DG	13	DG	17
57	0.2565	8.464	624893	lig-56	DT	1	DG	2	A	DA	3	DG	8	DG	13	DG	14	DG	15	DT	16	DG	17
13	0.2725	8.449	640916	lig-13	DG	10	DT	11	A	DA	12	DG	13	DG	14	DG	15	DG	18	DG	19	DT	20	DA	21	DA	22
12	0.2404	8.413	681066	lig-12	DT	1	DA	3	A	DG	8	DG	9	DG	13	DG	14	DG	17
58	0.2548	8.409	685680	lig-56-2	DT	1	DG	2	A	DA	3	DG	13	DG	14	DG	15	DT	16	DG	17
46	0.2253	8.336	775588	lig-46	DT	1	DG	2	A	DA	3	DG	8	DG	13	DG	14	DT	16	DG	17
7	0.2376	8.316	802216	lig-7	DG	9	DG	10	A	DT	11	DA	12	DG	13	DG	14	DG	15	DG	18	DG	19	DT	20	DA	21	DA	22
56	0.2512	8.291	836790	lig-55	DT	1	DG	2	A	DA	3	DG	13	DG	14	DG	15	DT	16	DG	17
53	0.2583	8.265	874329	lig-52	DG	9	DG	10	A	DT	11	DA	12	DG	13	DG	14	DG	15	DG	19	DT	20	DA	21	DA	22
65	0.2294	8.257	886214	lig-63	DT	1	DG	2	A	DA	3	DG	13	DG	14	DT	16	DG	17
45	0.2221	8.219	944916	lig-45	DT	1	DG	2	A	DA	3	DG	8	DG	13	DG	17
5	0.2344	8.203	970781	lig-5	DT	1	DG	2	A	DA	3	DG	13	DG	14	DT	16	DG	17
15	0.241	8.194	985640	lig-15	DG	9	DG	10	A	DT	11	DA	12	DG	13	DG	14	DG	15	DT	16	DG	18	DG	19	DT	20	DA	21	DA	22
49	0.2474	8.164	1.03683e+06	lig-49	DT	1	DG	2	A	DA	3	DG	8	DG	13	DG	17
54	0.2805	8.135	1.08884e+06	lig-53	DT	1	DG	2	A	DA	3	DG	13	DG	14	DG	17
3	0.2197	8.13	1.09807e+06	lig-3	DG	10	DT	11	A	DA	12	DG	13	DG	14	DG	15	DT	20	DA	21	DA	22
19	0.232	8.121	1.11488e+06	lig-19	DA	3	DG	4	A	DG	5	DG	6	DT	7	DG	8	DG	9	DG	10	DA	22
24	0.2359	8.022	1.31764e+06	lig-24	DT	1	DG	2	A	DA	3	DG	8	DG	9	DG	13	DG	14	DG	17
41	0.2273	7.955	1.47539e+06	lig-41	DT	1	DG	2	A	DA	3	DG	8	DG	9	DG	13	DG	17
22	0.2272	7.953	1.48038e+06	lig-22	DT	1	DG	2	A	DA	3	DG	8	DG	9	DG	13	DG	17
52	0.2557	7.928	1.54418e+06	lig-51	DT	1	DG	2	A	DA	3	DG	13	DG	14	DT	16	DG	17
50	0.2401	7.924	1.55464e+06	lig-50	DG	2	DG	4	A	DG	5	DG	6	DG	18	DG	19	DT	20	DA	21
47	0.24	7.919	1.56782e+06	lig-47	DT	1	DG	2	A	DA	3	DG	8	DG	13	DG	14	DG	17
2	0.2195	7.903	1.61074e+06	lig-2	DT	1	DG	2	A	DA	3	DG	13	DG	14	DG	17
16	0.2392	7.894	1.63539e+06	lig-16	DG	9	DG	10	A	DT	11	DA	12	DG	13	DG	14	DG	15	DT	16	DG	18	DG	19	DT	20	DA	21	DA	22
25	0.2538	7.867	1.71164e+06	lig-25	DT	1	DG	2	A	DA	3	DG	13	DG	14	DT	16	DG	17
23	0.2383	7.863	1.72324e+06	lig-23	DG	9	DG	10	A	DT	11	DA	12	DG	13	DG	14	DG	15	DT	16	DG	19	DT	20	DA	21	DA	22
32	0.2619	7.858	1.73784e+06	lig-32	DT	1	DG	2	A	DA	3	DG	8	DG	13	DG	14	DG	17
34	0.2618	7.853	1.75257e+06	lig-34	DG	9	DG	10	A	DA	12	DG	13	DG	14	DG	15	DT	20	DA	21	DA	22
9	0.2365	7.806	1.89726e+06	lig-9	DT	1	DG	2	A	DA	3	DG	13	DG	14	DG	15	DT	16	DG	17
61	0.2516	7.8	1.91657e+06	lig-59	DT	1	DG	2	A	DA	3	DG	13	DG	14	DT	16	DG	17
11	0.2159	7.771	2.01271e+06	lig-11	DT	1	DG	2	A	DA	3	DG	8	DG	13	DG	14	DT	16	DG	17
1	0.2503	7.76	2.05043e+06	lig-1	DT	1	DG	2	A	DA	3	DG	13	DG	14	DT	16	DG	17
51	0.235	7.755	2.06781e+06	lig-50-2	DG	9	DG	10	A	DT	11	DA	12	DG	13	DG	14	DG	15	DG	19	DT	20	DA	21	DA	22
55	0.2416	7.73	2.15692e+06	lig-54	DG	2	DG	4	A	DG	5	DG	6	DT	7	DG	18	DG	19	DT	20	DA	21	DA	22
42	0.2271	7.723	2.18256e+06	lig-42	DG	9	DG	10	A	DT	11	DA	12	DG	13	DG	14	DG	15	DG	18	DG	19	DT	20	DA	21	DA	22
38	0.2337	7.713	2219709	lig-38	DT	1	DG	2	A	DA	3	DG	13	DG	14	DG	17
21	0.2322	7.664	2.41109e+06	lig-21	DG	9	DG	10	A	DT	11	DA	12	DG	13	DG	14	DG	15	DT	16	DG	19	DT	20	DA	21	DA	22
33	0.2188	7.658	2.43563e+06	lig-33	DT	1	DG	2	A	DA	3	DG	13	DG	14	DT	16	DG	17
36	0.2461	7.629	2.55781e+06	lig-36	DT	1	DG	2	A	DA	3	DG	8	DG	9	DG	13	DG	17
64	0.2179	7.626	2.5708e+06	lig-62	DG	2	DG	4	A	DG	5	DG	6	DG	17	DG	18	DG	19	DT	20	DA	21	DA	22
28	0.2347	7.51	3.12678e+06	lig-28	DT	1	DG	2	A	DA	3	DG	13	DG	14	DG	17
27	0.2307	7.383	3.87426e+06	lig-27	DT	1	DG	2	A	DA	3	DG	13	DG	14	DG	17
4	0.2297	7.35	4.09618e+06	lig-4	DT	1	DG	2	A	DA	3	DG	13	DG	14	DG	17
26	0.2219	7.323	4.28716e+06	lig-26	DT	1	DG	2	A	DA	3	DG	13	DG	14	DG	15	DT	16	DG	17
39	0.2354	7.296	4487052	lig-39	DT	1	DA	3	A	DG	13	DG	14	DG	15	DT	16	DG	17
31	0.2208	7.287	4555732	lig-31	DT	1	DG	2	A	DA	3	DG	13	DG	14	DG	17
14	0.234	7.254	4.81668e+06	lig-14	DT	1	DG	2	A	DA	3	DG	13	DG	14	DG	17
30	0.2133	7.252	4.83296e+06	lig-30	DT	1	DG	2	A	DA	3	DG	13	DG	14	DG	17
44	0.2416	7.248	4.8657e+06	lig-44	DT	1	DG	2	A	DA	3	DG	13	DG	14	DT	16	DG	17
29	0.2404	7.213	5.1618e+06	lig-29	DT	1	DG	2	A	DA	3	DG	13	DG	17
37	0.232	7.192	5.34803e+06	lig-37	DT	1	DG	2	A	DA	3	DG	13	DG	14	DG	15	DT	16	DG	17
59	0.1983	7.14	5.83863e+06	lig-57	DT	1	DG	2	A	DA	3	DG	13	DG	14	DG	15	DT	16	DG	17
6	0.1894	7.008	7.29572e+06	lig-6	DG	4	DG	5	A	DG	6	DG	18	DG	19	DT	20	DA	21	DA	22
10	0.2254	6.987	7.55894e+06	lig-10	DT	1	DG	2	A	DA	3	DG	13	DG	14	DG	15	DT	16	DG	17
63	0.2243	6.954	7991907	lig-61	DT	1	DG	2	A	DA	3	DG	13	DG	14	DG	17
35	0.2142	6.855	9445357	lig-35	DT	1	DG	2	A	DA	3	DG	8	DG	13	DG	14	DT	16	DG	17
43	0.2208	6.846	9589931	lig-43	DG	2	DG	4	A	DG	5	DG	6	DG	18	DG	19	DT	20
17	0.1931	6.759	11106758	lig-17	DT	1	DA	3	A	DG	8	DG	9	DG	13	DG	14	DT	16	DG	17
18	0.2179	6.754	11200885	lig-18	DG	9	DG	10	A	DT	11	DA	12	DG	13	DG	14	DG	15	DT	20	DA	21	DA	22

## Sheet: hTel-3+1
Lig.	Effi[kcal/(mol*Atom)]	hTel-3+1 Bind.energy[kcal/mol]	Dissoc. Constant [pM]	Name	Contacting receptor residues
62	0.2604	8.855	322997	lig-60	A	DG	9	DG	10	DG	11	DT	12	DT	13	DA	14	DG	15	DG	16	DG	17	DT	18
53	0.272	8.704	416757	lig-52	A	DG	9	DG	10	DG	11	DT	12	DT	13	DA	14	DG	15	DG	16	DG	17	DT	18
12	0.2483	8.689	427443	lig-12	A	DG	9	DG	10	DG	11	DT	12	DT	13	DG	15	DG	16	DG	17	DT	18
8	0.2411	8.681	433254	lig-8	A	DG	10	DG	11	DT	12	DT	13	DA	14	DG	15	DG	16	DG	17	DT	18	DA	20
5	0.2476	8.667	443614	lig-5	A	DG	9	DG	10	DG	11	DT	12	DT	13	DG	15	DG	16	DG	17	DT	18
20	0.2358	8.487	601100	lig-20	A	DG	9	DG	10	DG	11	DT	12	DT	13	DG	15	DG	16	DG	17	DT	18
60	0.2342	8.431	660686	lig-58	A	DG	10	DG	11	DT	12	DT	13	DA	14	DG	15	DG	16	DG	17	DT	18
46	0.2262	8.371	731098	lig-46	A	DG	10	DG	11	DT	12	DT	13	DA	14	DG	15	DG	16	DG	17	DT	18
6	0.2211	8.18	1.00921e+06	lig-6	A	DG	9	DG	10	DG	11	DT	12	DT	13	DA	14	DG	15	DG	16	DG	17	DT	18
54	0.2812	8.156	1.05093e+06	lig-53	A	DG	9	DG	10	DG	11	DT	12	DT	13	DG	15	DG	16	DG	17	DT	18	DA	20
48	0.2323	8.132	1094372	lig-48	A	DG	10	DG	11	DT	12	DT	13	DA	14	DG	15	DG	16	DG	17	DT	18
40	0.2461	8.122	1.113e+06	lig-40	A	DG	9	DG	10	DG	11	DT	12	DT	13	DA	14	DG	15	DG	16	DG	17	DT	18
25	0.2619	8.12	1.11676e+06	lig-25	A	DG	10	DG	11	DT	12	DT	13	DA	14	DG	15	DG	16	DG	17	DT	18
33	0.2315	8.103	1.14927e+06	lig-33	A	DG	9	DG	10	DG	11	DT	12	DT	13	DA	14	DG	15	DG	16	DG	17	DT	18
49	0.2451	8.087	1.18073e+06	lig-49	A	DG	9	DG	10	DG	11	DT	12	DT	13	DA	14	DG	15	DG	16	DG	17	DT	18
13	0.2585	8.013	1337806	lig-13	A	DG	10	DG	11	DT	12	DT	13	DA	14	DG	15	DG	16	DG	17	DT	18
50	0.2428	8.013	1337806	lig-50	A	DG	10	DG	11	DT	12	DT	13	DA	14	DG	15	DG	16	DG	17	DT	18
14	0.2583	8.006	1.35371e+06	lig-14	A	DG	10	DG	11	DT	12	DT	13	DA	14	DG	15	DG	16	DG	17	DT	18
45	0.2155	7.972	1.43366e+06	lig-45	A	DG	10	DG	11	DT	12	DT	13	DA	14	DG	15	DG	16	DG	17	DT	18
21	0.2404	7.934	1.52862e+06	lig-21	A	DG	9	DG	10	DG	11	DT	12	DT	13	DA	14	DG	15	DG	16	DG	17	DT	18	A	DA	20
31	0.2402	7.927	1.54679e+06	lig-31	A	DG	9	DG	10	DG	11	DT	12	DT	13	DA	14	DG	15	DG	16	DG	17	DT	18	A	DA	20
19	0.2261	7.913	1.58378e+06	lig-19	A	DG	10	DG	11	DT	12	DT	13	DA	14	DG	15	DG	16	DG	17	DT	18
47	0.2376	7.841	1.78843e+06	lig-47	A	DG	9	DG	10	DG	11	DT	12	DT	13	DA	14	DG	15	DG	16	DG	17	DT	18
51	0.2363	7.798	1.92305e+06	lig-50-2	A	DG	9	DG	10	DG	11	DT	12	DT	13	DA	14	DG	15	DG	16	DG	17	DT	18
28	0.2431	7.78	1.98237e+06	lig-28	A	DG	9	DG	10	DG	11	DT	12	DT	13	DA	14	DG	15	DG	16	DG	17	DT	18
16	0.2357	7.778	1.98907e+06	lig-16	A	DG	10	DG	11	DT	12	DT	13	DA	14	DG	15	DG	16	DG	17	DT	18	DA	20
52	0.2507	7.773	2.00593e+06	lig-51	A	DG	10	DG	11	DT	12	DT	13	DA	14	DG	15	DG	16	DG	17	DT	18	DA	20
11	0.2155	7.759	2.05389e+06	lig-11	A	DG	9	DG	10	DG	11	DT	12	DT	13	DA	14	DG	15	DG	16	DG	17	DT	18
15	0.2281	7.756	2.06432e+06	lig-15	A	DG	10	DG	11	DT	12	DT	13	DA	14	DG	15	DG	16	DG	17	DT	18
57	0.2345	7.739	2.12441e+06	lig-56	A	DG	9	DG	10	DG	11	DT	12	DT	13	DA	14	DG	15	DG	16	DG	17	DT	18
3	0.2088	7.724	2178878	lig-3	A	DG	10	DG	11	DT	12	DT	13	DA	14	DG	15	DG	16	DG	17	DT	18
43	0.249	7.719	2.19734e+06	lig-43	A	DG	9	DG	10	DG	11	DT	12	DT	13	DA	14	DG	15	DG	16	DG	17	DT	18
34	0.2564	7.693	2.29592e+06	lig-34	A	DG	10	DG	11	DT	12	DT	13	DA	14	DG	15	DG	16	DG	17	DT	18	DA	20
58	0.233	7.688	2.31537e+06	lig-56-2	A	DG	9	DG	10	DG	11	DT	12	DT	13	DA	14	DG	15	DG	16	DG	17	DT	18
56	0.2319	7.653	2456273	lig-55	A	DG	9	DG	10	DG	11	DT	12	DT	13	DA	14	DG	15	DG	16	DG	17	DT	18
42	0.2247	7.639	2.515e+06	lig-42	A	DG	9	DG	10	DG	11	DT	12	DT	13	DA	14	DG	15	DG	16	DG	17	DT	18
41	0.2175	7.611	2636714	lig-41	A	DG	9	DG	10	DG	11	DT	12	DT	13	DA	14	DG	15	DG	16	DG	17	DT	18
22	0.2172	7.602	2.67707e+06	lig-22	A	DG	9	DG	10	DG	11	DT	12	DT	13	DA	14	DG	15	DG	16	DG	17	DT	18
23	0.2303	7.599	2690662	lig-23	A	DG	9	DG	10	DG	11	DT	12	DT	13	DA	14	DG	15	DG	16	DG	17	DT	18	A	DA	20
36	0.2449	7.593	2.71805e+06	lig-36	A	DG	10	DG	11	DT	12	DT	13	DA	14	DG	15	DG	16	DG	17	DT	18
27	0.2351	7.524	3.05376e+06	lig-27	A	DG	9	DG	10	DG	11	DT	12	DT	13	DA	14	DG	15	DG	16	DG	17	DT	18	A	DA	20
32	0.2502	7.505	3.15328e+06	lig-32	A	DG	9	DG	10	DG	11	DT	12	DT	13	DA	14	DG	15	DG	16	DG	17	DT	18
30	0.2204	7.495	3.20695e+06	lig-30	A	DG	10	DG	11	DT	12	DT	13	DG	15	DG	16	DG	17	DT	18
55	0.2338	7.48	3.28918e+06	lig-54	A	DG	9	DG	10	DG	11	DT	12	DT	13	DA	14	DG	15	DG	16	DG	17	DT	18
4	0.2333	7.467	3362145	lig-4	A	DG	9	DG	10	DG	11	DT	12	DT	13	DA	14	DG	15	DG	16	DG	17	DT	18
65	0.2039	7.341	4158873	lig-63	A	DG	10	DG	11	DT	12	DT	13	DA	14	DG	15	DG	16	DG	17	DT	18
39	0.2349	7.282	4594341	lig-39	A	DG	10	DG	11	DT	12	DT	13	DA	14	DG	15	DG	16	DG	17	DT	18
18	0.2331	7.225	5.0583e+06	lig-18	A	DG	9	DG	10	DG	11	DT	12	DT	13	DA	14	DG	15	DG	16	DG	17	DT	18
24	0.2098	7.132	5917996	lig-24	A	DG	9	DG	10	DG	11	DT	12	DT	13	DA	14	DG	15	DG	16	DG	17	DT	18
9	0.2149	7.093	6.32065e+06	lig-9	A	DG	10	DG	11	DT	12	DT	13	DA	14	DG	15	DG	16	DG	17	DT	18
26	0.2147	7.084	6.4174e+06	lig-26	A	DG	9	DG	10	DG	11	DT	12	DT	13	DA	14	DG	15	DG	16	DG	17	DT	18
2	0.1965	7.073	6537659	lig-2	A	DG	9	DG	10	DG	11	DT	12	DT	13	DA	14	DG	15	DG	16	DG	17	DT	18	A	DA	20
63	0.2276	7.057	6.71661e+06	lig-61	A	DG	9	DG	10	DG	11	DT	12	DT	13	DA	14	DG	15	DG	16	DG	17	DT	18	A	DA	20
44	0.234	7.019	7161513	lig-44	A	DG	10	DG	11	DT	12	DT	13	DG	15	DG	16	DG	17	DT	18	DA	20
64	0.1993	6.977	7.68761e+06	lig-62	A	DG	9	DG	10	DG	11	DT	12	DT	13	DA	14	DG	15	DG	16	DG	17	DT	18
38	0.2091	6.9	8754532	lig-38	A	DG	10	DG	11	DT	12	DT	13	DA	14	DG	15	DG	16	DG	17	DT	18
35	0.2145	6.864	9302963	lig-35	A	DG	10	DG	11	DT	12	DT	13	DA	14	DG	15	DG	16	DG	17
10	0.221	6.852	9493304	lig-10	A	DG	9	DG	10	DG	11	DT	12	DT	13	DA	14	DG	15	DG	16	DG	17	DT	18
17	0.1949	6.82	10020138	lig-17	A	DG	9	DG	10	DG	11	DT	12	DT	13	DA	14	DG	15	DG	16	DG	17	DT	18
61	0.2192	6.794	10469645	lig-59	A	DG	10	DG	11	DT	12	DT	13	DA	14	DG	15	DG	16	DG	17	DT	18
1	0.2188	6.783	10665840	lig-1	A	DG	9	DG	10	DG	11	DT	12	DT	13	DG	15	DG	16	DG	17	DT	18
7	0.1919	6.718	11902569	lig-7	A	DG	9	DG	10	DG	11	DT	12	DT	13	DG	16	DG	17	DT	18	DA	20
29	0.2202	6.605	14403592	lig-29	A	DG	9	DG	10	DG	11	DT	12	DT	13	DG	15	DG	16	DG	17	DT	18
37	0.2097	6.5	17196372	lig-37	A	DG	10	DG	11	DT	12	DT	13	DG	15	DG	16	DG	17	DT	18
59	0.1753	6.312	23617974	lig-57	A	DG	9	DG	10	DG	11	DT	12	DT	13	DG	15	DG	16	DG	17	DT	18

## Sheet: kit-2
Lig.	Effi[kcal/(mol*Atom)]	kit-2 Bind.energy[kcal/mol]	Dissoc. Constant [pM]	Name	Contacting receptor residues
62	0.2686	9.134	201692	lig-60	DC	1	DG	6	DG	7	DG	8	DG	12	DA	13	DG	14	DG	15	DG	18
48	0.2504	8.763	377256	lig-48	DC	1	DG	6	DG	7	DG	8	DG	12	DA	13	DG	14	DG	18
20	0.2404	8.653	454221	lig-20	DG	2	DG	3	DG	4	DG	8	DC	9	DG	16	DG	19	DG	20	DT	21
60	0.2379	8.566	526064	lig-58	DG	4	DG	6	DG	7	DG	8	DC	9	DG	12	DA	13	DG	14	DG	15	DG	16	DT	21	K	23
8	0.2354	8.474	614435	lig-8	DC	1	DG	2	DG	6	DA	13	DG	14	DG	18	DG	19
54	0.2906	8.426	666285	lig-53	DG	3	DG	4	DC	5	DG	6	DG	7	DG	8	DC	9	DG	20	DT	21
7	0.2354	8.239	913551	lig-7	DG	4	DG	6	DG	7	DG	8	DC	9	DA	13	DG	14	DG	15	DG	16	DG	20	DT	21
33	0.2351	8.229	929101	lig-33	DG	4	DG	7	DG	8	DC	9	DG	14	DG	15	DG	16	DT	21	K	23
6	0.2215	8.196	982319	lig-6	DG	3	DG	4	DC	5	DG	6	DG	7	DG	8	DC	9	DG	16	DG	20	DT	21
38	0.244	8.052	1.25258e+06	lig-38	DG	2	DG	3	DG	4	DG	8	DC	9	DG	16	DG	19	DG	20	DT	21	K	23
53	0.2515	8.049	1.25894e+06	lig-52	DG	2	DG	3	DG	4	DG	8	DC	9	DG	16	DG	20	DT	21
46	0.2164	8.005	1.35599e+06	lig-46	DG	4	DG	6	DG	7	DG	8	DC	9	DG	12	DA	13	DG	14	DG	15	DG	16	DT	21
21	0.2424	8	1367484	lig-21	DG	4	DG	7	DG	8	DC	9	DG	12	DA	13	DG	14	DG	15	DG	16	DT	21
13	0.2572	7.974	1.42883e+06	lig-13	DC	1	DG	6	DG	7	DG	8	DA	13	DG	14	DG	15	DG	16
23	0.2414	7.967	1.44581e+06	lig-23	DG	4	DG	7	DG	8	DC	9	DG	12	DA	13	DG	14	DG	15	DG	16	DT	21
45	0.215	7.954	1.47789e+06	lig-45	DG	4	DG	8	DC	9	DG	16	DG	20	DT	21	K	23
30	0.2328	7.916	1.57578e+06	lig-30	DG	4	DG	6	DG	7	DG	8	DC	9	DG	12	DA	13	DG	14	DG	15	DG	16	DG	20	DT	21
50	0.2397	7.911	1.58913e+06	lig-50	DG	2	DG	3	DG	4	DC	9	DG	18	DG	19	DG	20	DT	21
3	0.2124	7.857	1740775	lig-3	DG	3	DG	4	DC	5	DG	6	DG	7	DG	8	DC	9	DT	21
63	0.252	7.813	1.87497e+06	lig-61	DC	1	DG	6	DG	7	DG	8	DG	12	DA	13	DG	14	DG	15	DG	16
14	0.2517	7.804	1.90367e+06	lig-14	DG	2	DG	3	DG	4	DG	8	DC	9	DG	16	DG	19	DG	20	DT	21	K	23
28	0.2433	7.786	1.96239e+06	lig-28	DG	2	DG	3	DG	4	DC	9	DG	18	DG	19	DG	20	DT	21
15	0.2286	7.771	2.01271e+06	lig-15	DG	4	DG	6	DG	7	DG	8	DC	9	DG	12	DA	13	DG	14	DG	15	DG	16	DT	21
55	0.2422	7.752	2078302	lig-54	DC	1	DG	6	DG	7	DG	8	DG	12	DA	13	DG	14	DG	18
40	0.2344	7.736	2.13519e+06	lig-40	DG	4	DG	6	DG	7	DG	8	DA	13	DG	14	DG	15	DG	16	DT	21
32	0.2571	7.713	2219709	lig-32	DC	1	DG	6	DG	7	DG	8	DG	12	DA	13	DG	14	DG	15	DG	18
34	0.2568	7.705	2249884	lig-34	DG	4	DG	7	DG	8	DC	9	DG	14	DG	15	DG	16	DT	21
52	0.2483	7.698	2.27662e+06	lig-51	DG	4	DG	7	DG	8	DC	9	DG	14	DG	15	DG	16	DG	20	DT	21
49	0.2323	7.665	2.40702e+06	lig-49	DG	2	DG	3	DG	4	DC	9	DG	18	DG	19	DG	20	DT	21
24	0.2241	7.619	2601351	lig-24	DG	4	DG	7	DG	8	DC	9	DG	14	DG	15	DG	16	DT	21
16	0.2298	7.584	2.75965e+06	lig-16	DG	2	DG	3	DG	4	DC	9	DG	18	DG	19	DG	20	DT	21
36	0.2444	7.577	2.79245e+06	lig-36	DC	1	DG	6	DG	7	DG	8	DG	12	DA	13	DG	14	DG	18
22	0.2162	7.567	2.83998e+06	lig-22	DG	7	DG	8	DC	9	DG	12	DA	13	DG	14	DG	15	DG	16	DT	21
51	0.2288	7.551	2917720	lig-50-2	DG	2	DG	3	DG	4	DC	9	DG	19	DG	20	DT	21
56	0.2281	7.527	3.03834e+06	lig-55	DG	3	DG	4	DC	5	DG	6	DG	7	DG	8	DC	9	DG	20	DT	21
65	0.2084	7.504	3.1586e+06	lig-63	DG	3	DG	4	DC	5	DG	6	DG	7	DG	8	DC	9	DG	20	DT	21
41	0.2129	7.453	3.44254e+06	lig-41	DG	2	DG	3	DG	4	DC	9	DG	18	DG	19	DG	20	DT	21
39	0.2403	7.448	3.47171e+06	lig-39	DG	4	DG	7	DG	8	DC	9	DG	14	DG	15	DG	16	DT	21	K	23
25	0.2375	7.364	4.00052e+06	lig-25	DG	4	DG	7	DG	8	DC	9	DG	14	DG	15	DG	16	DT	21
31	0.2231	7.361	4.02083e+06	lig-31	DC	1	DG	6	DG	7	DG	8	DG	12	DA	13	DG	14	DG	15	DG	18
4	0.2299	7.357	4.04807e+06	lig-4	DC	1	DG	2	DG	6	DA	13	DG	14	DG	18
64	0.2101	7.355	4061753	lig-62	DG	3	DG	4	DC	5	DG	6	DG	7	DG	8	DC	9	DG	10	DC	11	DG	12
26	0.2215	7.309	4389671	lig-26	DC	1	DG	2	DG	6	DG	7	DA	13	DG	14	DG	18
42	0.2123	7.219	5.10979e+06	lig-42	DC	1	DG	6	DG	7	DG	8	DC	9	DG	12	DA	13	DG	14	DG	15
57	0.2174	7.175	5.50371e+06	lig-56	DC	1	DG	2	DG	6	DG	14	DG	18	DG	19
58	0.2164	7.14	5.83863e+06	lig-56-2	DG	4	DG	7	DG	8	DC	9	DA	13	DG	14	DG	15	DG	16	DT	21
12	0.2029	7.102	6225367	lig-12	DC	1	DG	2	DG	6	DA	13	DG	14	DG	18
19	0.2016	7.057	6.71661e+06	lig-19	DG	3	DG	4	DC	5	DG	6	DG	7	DG	8	DC	9	DG	10	DC	11	DG	12
44	0.2323	6.969	7.79211e+06	lig-44	DC	1	DG	6	DG	7	DG	12	DA	13	DG	14	DG	18
5	0.1984	6.943	8.14167e+06	lig-5	DC	1	DG	2	DG	6	DA	13	DG	14	DG	18
11	0.1927	6.938	8.21067e+06	lig-11	DG	6	DG	7	DG	8	DC	9	DG	12	DA	13	DG	14	DG	15	DG	16
43	0.2228	6.906	8666323	lig-43	DG	2	DG	3	DG	4	DG	18	DG	19	DG	20	DT	21
2	0.1909	6.871	9193698	lig-2	DG	3	DG	4	DC	5	DG	6	DG	7	DG	8	DC	9	DG	10	DC	11	DG	12
1	0.2192	6.796	10434363	lig-1	DG	3	DG	4	DC	5	DG	6	DG	7	DG	8	DC	9	DG	10	DC	11	DG	12
9	0.2039	6.73	11663922	lig-9	DG	3	DG	4	DC	5	DG	6	DG	7	DG	8	DC	9	DG	10	DC	11	DG	12
59	0.1865	6.714	11983198	lig-57	DG	3	DG	4	DC	5	DG	6	DG	7	DG	8	DC	9	DG	10	DC	11	DG	12
61	0.2124	6.585	14898104	lig-59	DC	1	DG	6	DG	7	DA	13	DG	14	DG	18
47	0.1959	6.466	18212064	lig-47	DG	3	DG	4	DC	5	DG	6	DG	7	DG	8	DC	9	DG	10	DC	11	DG	12
37	0.208	6.449	18742190	lig-37	DG	4	DC	5	DG	7	DG	8	DC	9	DG	10	DC	11	DG	12
17	0.1831	6.409	20051216	lig-17	DG	2	DG	3	DG	4	DG	19	DG	20	DT	21
18	0.1989	6.165	30268792	lig-18	DG	2	DG	3	DG	4	DG	18	DG	19	DG	20	DT	21
29	0.2047	6.142	31466926	lig-29	DG	2	DG	3	DG	4	DG	18	DG	19	DG	20	DT	21
27	0.1912	6.118	32767744	lig-27	DG	2	DG	3	DG	4	DG	18	DG	19	DG	20	DT	21
35	0.185	5.92	45770164	lig-35	DG	4	DG	8	DC	9	DG	16	DT	21
10	0.1906	5.908	46706636	lig-10	DG	3	DG	4	DC	5	DG	6	DG	7	DG	8	DC	9	DG	10	DC	11	DG	12

## Sheet: htel-anti-parallel
Lig.	Effi[kcal/(mol*Atom)]	htel-anti-parallel Bind.energy[kcal/mol]	Dissoc. Constant [pM]	Name	Contacting receptor residues
8	0.3036	10.931	9715.62	lig-8	DG	2	DG	3	DG	4	DT	5	DG	10	DT	11	DT	12	DA	13	DG	14	DG	22
60	0.2913	10.486	20590.2	lig-58	DG	2	DG	10	DT	11	DT	12	DA	13	DG	14	DG	15	DA	19	DG	20	DG	21	DG	22	NA	103
12	0.2962	10.366	25212.8	lig-12	DA	1	DG	2	DG	10	DT	11	DT	12	DA	13	DG	14	DG	15	DG	16	DG	22	NA	103
5	0.2961	10.362	25383.6	lig-5	DA	1	DG	2	DG	10	DT	11	DT	12	DA	13	DG	14	DG	15	DG	16	DG	22	NA	103
48	0.2942	10.298	28279.1	lig-48	DG	2	DG	3	DT	5	DG	10	DT	11	DT	12	DA	13	DG	14	DG	22
6	0.2759	10.207	32973.9	lig-6	DA	1	DG	2	DG	10	DT	11	DT	12	DA	13	DG	14	DG	15	DG	16	DG	22
20	0.2824	10.167	35276.9	lig-20	DG	2	DG	10	DT	11	DT	12	DA	13	DG	14	DG	15	DG	16	DG	22
62	0.2943	10.005	46370.1	lig-60	DA	1	DG	2	DG	10	DT	11	DT	12	DA	13	DG	14	DG	15	DG	22
3	0.2675	9.898	55548.2	lig-3	DG	2	DG	10	DT	11	DT	12	DA	13	DG	14	DG	15	DG	22
22	0.2828	9.898	55548.2	lig-22	DG	2	DG	3	DG	4	DT	5	DG	9	DG	10	DT	11	DT	12	DA	13	DG	14	DG	22	NA	103
40	0.2943	9.713	75906.1	lig-40	DG	2	DG	10	DT	11	DT	12	DA	13	DG	14	DG	22
56	0.2928	9.662	82729.4	lig-55	DA	1	DG	2	DG	10	DT	11	DT	12	DA	13	DG	14	DG	15	DG	16	DG	22
54	0.3321	9.63	87320.5	lig-53	DG	2	DG	10	DT	11	DT	12	DA	13	DG	14	DG	22	NA	103
55	0.3008	9.626	87912.1	lig-54	DG	2	DG	3	DG	10	DT	11	DT	12	DA	13	DG	14	DG	22
45	0.2599	9.617	89257.7	lig-45	DG	2	DG	3	DT	5	DG	10	DT	11	DT	12	DA	13	DG	14	DG	22
38	0.289	9.537	102161	lig-38	DA	1	DG	2	DG	10	DT	11	DT	12	DA	13	DG	14	DG	15	DG	22	NA	103
46	0.2568	9.503	108195	lig-46	DG	2	DG	3	DG	4	DT	5	DG	10	DT	11	DT	12	DA	13	DG	14	DG	22	NA	103
42	0.2758	9.377	133834	lig-42	DG	2	DG	3	DG	10	DT	11	DT	12	DA	13	DG	14	DG	22
7	0.2662	9.318	147848	lig-7	DG	2	DG	10	DT	11	DT	12	DA	13	DG	14	DG	15	DG	20	DG	21	DG	22
51	0.2822	9.314	148850	lig-50-2	DG	2	DG	3	DG	4	DT	5	DG	10	DT	11	DT	12	DA	13	DG	14	DG	22
64	0.2661	9.313	149101	lig-62	DA	1	DG	2	DG	10	DT	11	DT	12	DA	13	DG	14	DG	15	DG	16	DG	22
57	0.2817	9.296	153441	lig-56	DA	1	DG	2	DG	10	DT	11	DT	12	DA	13	DG	14	DG	15	DG	16	DG	22
50	0.2811	9.275	158977	lig-50	DG	2	DG	10	DT	11	DT	12	DA	13	DG	14	DG	21	DG	22	NA	103
58	0.28	9.241	168367	lig-56-2	DA	1	DG	2	DG	10	DT	11	DT	12	DA	13	DG	14	DG	15	DG	16	DG	22
33	0.264	9.239	168936	lig-33	DG	2	DG	3	DT	5	DG	9	DG	10	DT	11	DT	12	DA	13	DG	14	DG	15	DG	22	NA	103
32	0.3076	9.227	172393	lig-32	DG	2	DG	10	DT	11	DT	12	DA	13	DG	14	DG	22	NA	103
28	0.2851	9.124	205125	lig-28	DG	2	DG	10	DT	11	DT	12	DA	13	DG	14	DG	15	DG	22	NA	103
49	0.2763	9.117	207563	lig-49	DG	2	DG	3	DT	5	DG	10	DT	11	DT	12	DA	13	DG	14	DG	22
41	0.2602	9.106	211453	lig-41	DG	2	DG	3	DT	5	DG	10	DT	11	DT	12	DA	13	DG	14	DG	22	NA	103
23	0.2758	9.102	212885	lig-23	DG	2	DG	3	DG	4	DT	5	DG	10	DT	11	DT	12	DA	13	DG	14	DG	22	NA	103
4	0.2841	9.091	216875	lig-4	DG	2	DG	10	DT	11	DT	12	DA	13	DG	14	DG	22	NA	103
21	0.2738	9.034	238776	lig-21	DG	2	DG	3	DT	5	DG	9	DG	10	DT	11	DT	12	DA	13	DG	14	DG	22
9	0.2728	9.004	251177	lig-9	DG	2	DG	10	DT	11	DT	12	DA	13	DG	14	DG	22	NA	103
30	0.2637	8.967	267363	lig-30	DG	2	DG	10	DT	11	DT	12	DA	13	DG	14	DG	22
65	0.2486	8.949	275611	lig-63	DG	2	DG	10	DT	11	DT	12	DA	13	DG	14	DG	22	NA	103
27	0.2796	8.947	276543	lig-27	DG	2	DG	3	DT	5	DG	10	DT	11	DT	12	DA	13	DG	14	DG	22
61	0.2875	8.913	292876	lig-59	DA	1	DG	2	DG	10	DT	11	DT	12	DA	13	DG	14	DG	15	DG	22
13	0.2873	8.907	295857	lig-13	DG	2	DG	10	DT	11	DT	12	DA	13	DG	14	DG	22
34	0.2969	8.907	295857	lig-34	DG	2	DG	10	DT	11	DT	12	DA	13	DG	14	DG	22	NA	103
15	0.2618	8.901	298869	lig-15	DG	2	DG	10	DT	11	DT	12	DA	13	DG	14	DG	15	DG	20	DG	21	DG	22
37	0.2856	8.853	324090	lig-37	DG	2	DG	10	DT	11	DT	12	DA	13	DG	14	DG	21	DG	22
63	0.2855	8.849	326285	lig-61	DG	2	DG	10	DT	11	DT	12	DA	13	DG	14	DG	22	NA	103
31	0.2672	8.817	344392	lig-31	DG	2	DG	10	DT	11	DT	12	DA	13	DG	14	DG	15	DG	22	NA	103
14	0.2838	8.799	355016	lig-14	DG	2	DG	10	DT	11	DT	12	DA	13	DG	14	DG	22
52	0.2835	8.79	360450	lig-51	DA	1	DG	2	DG	10	DT	11	DT	12	DA	13	DG	14	DG	15	DG	22
59	0.2441	8.788	361668	lig-57	DG	2	DG	10	DT	11	DT	12	DA	13	DG	14	DG	22	NA	103
53	0.2737	8.758	380453	lig-52	DG	2	DG	3	DG	4	DT	5	DG	10	DT	11	DT	12	DG	14	DG	22
26	0.2643	8.723	403605	lig-26	DG	2	DG	10	DT	11	DT	12	DA	13	DG	14	DG	22	NA	103
25	0.2809	8.709	413255	lig-25	DA	1	DG	2	DG	10	DT	12	DA	13	DG	14	DG	15	DG	16	DG	22
2	0.2418	8.705	416055	lig-2	DG	2	DG	10	DT	11	DT	12	DA	13	DG	14	DG	22
19	0.2485	8.696	422423	lig-19	DG	2	DG	3	DG	4	DT	5	DG	10	DT	11	DT	12	DA	13	DG	14	DG	22	NA	103
16	0.2634	8.692	425284	lig-16	DG	2	DG	10	DT	11	DT	12	DA	13	DG	14	DG	15	DG	22	NA	103
1	0.2802	8.687	428889	lig-1	DA	1	DG	2	DG	10	DT	11	DT	12	DA	13	DG	14	DG	15	DG	22
39	0.2777	8.609	489237	lig-39	DA	1	DG	2	DG	10	DT	11	DT	12	DA	13	DG	14	DG	15	DG	16	DG	22
44	0.2845	8.535	554322	lig-44	DG	2	DG	10	DT	11	DT	12	DA	13	DG	14	DG	22
47	0.257	8.481	607218	lig-47	DG	2	DG	10	DT	11	DT	12	DA	13	DG	14	DG	22
43	0.2732	8.47	618597	lig-43	DG	2	DG	10	DT	11	DT	12	DA	13	DG	14	DG	21	DG	22	NA	103
24	0.2479	8.43	661802	lig-24	DG	2	DG	10	DT	11	DT	12	DA	13	DG	14	DG	22
36	0.2709	8.397	699709	lig-36	DA	1	DG	2	DG	10	DT	11	DT	12	DA	13	DG	14	DG	15	DG	16	DG	22	NA	103
11	0.2297	8.271	865519	lig-11	DA	1	DG	2	DG	3	DG	10	DT	11	DT	12	DA	13	DG	14	DG	15	DG	16	DG	22
35	0.2548	8.154	1054481	lig-35	DG	2	DG	10	DT	11	DT	12	DA	13	DG	14	DG	22
29	0.2712	8.135	1.08884e+06	lig-29	DG	2	DG	10	DT	11	DT	12	DA	13	DG	14	DG	22
17	0.2317	8.111	1.13386e+06	lig-17	DG	2	DG	3	DG	4	DT	5	DG	10	DT	11	DT	12	DA	13	DG	14	DG	22	NA	103
10	0.2509	7.779	1.98572e+06	lig-10	DG	2	DG	10	DT	11	DT	12	DA	13	DG	14	DG	22	NA	103
18	0.2431	7.536	2.99253e+06	lig-18	DG	2	DG	10	DT	11	DT	12	DA	13	DG	14	DG	15	DG	22

## Sheet: kit-1
Lig.	Effi[kcal/(mol*Atom)]	kit-1 Bind.energy[kcal/mol]	Dissoc. Constant [pM]	Name	Contacting receptor residues
12	0.2891	10.12	38189.3	lig-12	DG	3	DG	4	DA	5	DG	7	DG	8	DG	15	DA	16	DG	17	DG	18	DA	19	DG	20
5	0.2878	10.072	41412	lig-5	DG	3	DG	4	DA	5	DG	7	DG	8	DG	15	DA	16	DG	17	DG	18	DA	19	DG	20
20	0.2736	9.851	60134.2	lig-20	DG	3	DG	4	DG	8	DC	9	DG	15	DA	16	DG	17	DG	18	DA	19	DG	20	DG	21
60	0.2628	9.462	115948	lig-58	DG	4	DG	8	DC	9	DG	15	DA	16	DG	17	DG	18	DA	19	DG	20	DG	21
6	0.2554	9.45	118320	lig-6	DG	3	DG	4	DA	5	DG	7	DG	8	DG	15	DA	16	DG	17	DG	18	DA	19	DG	20
53	0.2941	9.411	126370	lig-52	DG	3	DG	4	DG	8	DC	9	DG	15	DA	16	DG	17	DG	18	DA	19	DG	20	DG	21
62	0.2752	9.358	138196	lig-60	DG	4	DG	8	DC	9	DG	15	DA	16	DG	17	DA	19	DG	20	DG	21
52	0.3017	9.352	139602	lig-51	DG	3	DG	4	DG	8	DC	9	DG	15	DA	16	DG	17	DG	18	DA	19	DG	20	DG	21
54	0.3196	9.269	160595	lig-53	DG	4	DA	5	DG	7	DG	8	DC	9	DA	16	DG	17	DA	19	DG	20	DG	21
7	0.2641	9.242	168083	lig-7	DG	3	DG	4	DG	8	DC	9	DG	15	DA	16	DG	17	DA	19	DG	20	DG	21
64	0.2639	9.237	169508	lig-62	DG	4	DA	5	DG	7	DG	8	DC	9	DA	16	DG	17	DA	19	DG	20	DG	21
13	0.2942	9.121	206167	lig-13	DG	3	DG	4	DG	8	DC	9	DG	15	DA	16	DG	17	DG	18	DA	19	DG	20	DG	21
56	0.2758	9.101	213245	lig-55	DG	4	DA	5	DG	6	DG	7	DG	8	DC	9	DA	16	DG	17	DA	19	DG	20	DG	21
8	0.2523	9.083	219823	lig-8	DG	4	DG	8	DC	9	DG	15	DA	16	DG	17	DA	19	DG	20	DG	21
48	0.2593	9.075	222811	lig-48	DG	4	DG	8	DC	9	DG	15	DA	16	DG	17	DA	19	DG	20
46	0.2443	9.039	236769	lig-46	DG	3	DG	4	DG	7	DG	8	DC	9	DG	15	DA	16	DG	17	DG	18	DA	19	DG	20	DG	21
34	0.2936	8.808	349664	lig-34	DG	3	DG	4	DG	8	DC	9	DG	15	DA	16	DG	17	DG	18	DA	19	DG	20
19	0.2509	8.78	366585	lig-19	DG	4	DA	5	DG	6	DG	7	DG	8	DC	9	DG	15	DA	16	DG	17	DA	19	DG	20	DG	21
25	0.2808	8.704	416757	lig-25	DG	3	DG	4	DG	8	DC	9	DG	15	DA	16	DG	17	DG	18	DA	19	DG	20	DG	21
63	0.2801	8.682	432523	lig-61	DG	3	DG	4	DG	8	DC	9	DG	15	DA	16	DG	17	DG	18	DA	19	DG	20	DG	21
40	0.2621	8.648	458070	lig-40	DG	4	DG	8	DC	9	DG	15	DA	16	DG	17	DG	18	DA	19	DG	20	DG	21
3	0.2328	8.614	485126	lig-3	DG	3	DG	4	DA	5	DG	7	DG	8	DC	9	DG	15	DA	16	DG	17	DG	18	DA	19	DG	20	DG	21
16	0.261	8.612	486766	lig-16	DG	3	DG	4	DG	7	DG	8	DC	9	DG	15	DA	16	DG	17	DG	18	DA	19	DG	20	DG	21
49	0.2609	8.61	488412	lig-49	DG	4	DA	5	DG	8	DG	15	DA	16	DG	17	DA	19	DG	20
41	0.245	8.574	519009	lig-41	DG	4	DA	5	DG	8	DG	15	DA	16	DG	17	DA	19	DG	20
45	0.2316	8.569	523407	lig-45	DG	4	DA	5	DG	7	DG	8	DG	15	DA	16	DG	17	DG	18	DA	19	DG	20
11	0.2373	8.542	547811	lig-11	DG	4	DA	5	DG	7	DG	8	DG	15	DA	16	DG	17	DA	19	DG	20
50	0.2578	8.508	580167	lig-50	DG	4	DG	8	DC	9	DA	16	DG	17	DG	18	DA	19	DG	20	DG	21
33	0.2411	8.44	650726	lig-33	DG	4	DA	5	DG	8	DC	9	DG	15	DA	16	DG	17	DG	18	DA	19	DG	20	DG	21
58	0.2557	8.438	652926	lig-56-2	DG	4	DG	8	DG	15	DA	16	DG	17	DG	18	DA	19	DG	20
51	0.2552	8.421	671932	lig-50-2	DG	3	DG	4	DG	8	DC	9	DG	15	DA	16	DG	17	DG	18	DA	19	DG	20	DG	21
55	0.2622	8.39	708025	lig-54	DG	4	DG	8	DC	9	DG	15	DA	16	DG	17	DA	19	DG	20	DG	21
2	0.2327	8.378	722511	lig-2	DG	3	DG	4	DA	5	DG	7	DG	8	DA	16	DG	17	DA	19	DG	20
38	0.251	8.283	848165	lig-38	DG	3	DG	4	DG	8	DC	9	DG	15	DA	16	DG	17	DA	19	DG	20	DG	21
32	0.2743	8.228	930671	lig-32	DG	4	DG	8	DC	9	DG	15	DA	16	DG	17	DG	18	DA	19	DG	20	DG	21
43	0.265	8.214	952924	lig-43	DG	4	DA	5	DG	7	DG	8	DC	9	DG	17	DA	19	DG	20	DG	21
57	0.2487	8.208	962623	lig-56	DG	4	DG	8	DG	15	DA	16	DG	17	DG	18	DA	19	DG	20
21	0.2485	8.199	977357	lig-21	DG	4	DG	7	DG	8	DC	9	DA	16	DG	17	DA	19	DG	20	DG	21
22	0.2337	8.179	1.01091e+06	lig-22	DG	3	DG	4	DA	5	DG	6	DG	7	DG	8	DC	9	DA	19	DG	20	DG	21
28	0.2545	8.143	1.07424e+06	lig-28	DG	3	DG	4	DA	5	DG	6	DG	7	DG	8	DG	17	DA	19	DG	20
39	0.262	8.121	1.11488e+06	lig-39	DG	4	DA	5	DG	8	DC	9	DG	15	DA	16	DG	17	DG	18	DA	19	DG	20	DG	21
47	0.2446	8.073	1.20896e+06	lig-47	DG	4	DG	7	DG	8	DG	15	DA	16	DG	17	DA	19	DG	20
42	0.2373	8.068	1.21921e+06	lig-42	DG	4	DA	5	DG	8	DC	9	DG	15	DA	16	DG	17	DA	19	DG	20	DG	21
9	0.2442	8.057	1.24205e+06	lig-9	DG	4	DA	5	DG	7	DG	8	DG	15	DA	16	DG	17	DG	18	DA	19	DG	20
30	0.2368	8.052	1.25258e+06	lig-30	DG	3	DG	4	DA	5	DG	6	DG	7	DG	8	DC	9	DG	17	DA	19	DG	20	DG	21
31	0.2437	8.043	1.27175e+06	lig-31	DG	4	DA	5	DG	7	DG	8	DC	9	DG	15	DA	16	DG	17	DG	18	DA	19	DG	20	DG	21
14	0.2586	8.017	1.3288e+06	lig-14	DG	4	DA	5	DG	7	DG	8	DG	15	DA	16	DG	17	DA	19	DG	20
24	0.2339	7.952	1.48288e+06	lig-24	DG	4	DA	5	DG	7	DG	8	DG	15	DA	16	DG	17	DG	18	DA	19	DG	20
65	0.2207	7.945	1.50051e+06	lig-63	DG	3	DG	4	DG	8	DG	15	DA	16	DG	17	DG	18	DA	19	DG	20
35	0.2463	7.881	1.67167e+06	lig-35	DG	4	DG	8	DC	9	DG	15	DA	16	DG	17	DA	19	DG	20	DG	21
36	0.2536	7.861	1.72906e+06	lig-36	DG	3	DG	4	DA	5	DG	7	DG	8	DC	9	DG	17	DA	19	DG	20	DG	21
23	0.2373	7.832	1.8158e+06	lig-23	DG	3	DG	4	DG	8	DC	9	DG	15	DA	16	DG	17	DG	18	DA	19	DG	20
10	0.2523	7.822	1.84671e+06	lig-10	DG	4	DG	7	DG	8	DC	9	DG	15	DA	16	DG	17	DG	18	DA	19	DG	20	DG	21
1	0.2505	7.766	2.02977e+06	lig-1	DG	4	DG	8	DG	15	DA	16	DG	17	DG	18	DA	19	DG	20	DG	21
4	0.2415	7.729	2.16057e+06	lig-4	DG	4	DA	5	DG	8	DC	9	DG	15	DA	16	DG	17	DG	18	DA	19	DG	20	DG	21
26	0.233	7.688	2.31537e+06	lig-26	DG	4	DA	5	DG	7	DG	8	DG	15	DA	16	DG	17	DG	18	DA	19	DG	20
61	0.247	7.656	2.44387e+06	lig-59	DG	4	DA	5	DG	6	DG	7	DG	8	DC	9	DA	16	DG	17	DA	19	DG	20	DG	21
27	0.2386	7.636	2.52777e+06	lig-27	DG	4	DA	5	DG	7	DG	8	DC	9	DG	15	DA	16	DG	17	DG	18	DA	19	DG	20	DG	21
15	0.2216	7.536	2.99253e+06	lig-15	DG	4	DG	7	DG	8	DC	9	DG	15	DA	16	DG	17	DG	18	DA	19	DG	20	DG	21
44	0.2508	7.523	3.05892e+06	lig-44	DG	4	DA	5	DG	6	DG	7	DG	8	DG	15	DA	16	DG	17	DA	19	DG	20
18	0.2414	7.483	3272565	lig-18	DG	4	DG	8	DC	9	DA	16	DG	17	DG	18	DA	19	DG	20	DG	21
37	0.2377	7.369	3.9669e+06	lig-37	DG	4	DG	7	DG	8	DA	16	DG	17	DG	18	DA	19	DG	20
59	0.2002	7.207	5.21434e+06	lig-57	DG	4	DA	5	DG	8	DC	9	DG	17	DG	18	DA	19	DG	20	DG	21
29	0.2368	7.104	6204388	lig-29	DG	4	DA	5	DG	7	DG	8	DG	15	DA	16	DG	17	DG	18	DA	19	DG	20
17	0.2019	7.067	6.6042e+06	lig-17	DG	4	DA	5	DG	7	DG	8	DA	16	DG	17	DG	18	DA	19	DG	20

## Sheet: htel-parallel
Lig.	Effi[kcal/(mol*Atom)]	htel-parallel Bind.energy[kcal/mol]	Dissoc. Constant [pM]	Name	Contacting receptor residues
62	0.2789	9.481	112288	lig-60	DG	1	DG	2	DG	3	DT	4	DA	6	DG	7	DG	8	DG	9	DG	15	DG	21
20	0.2526	9.092	216509	lig-20	DG	7	DG	8	DG	9	DT	10	DT	11	DA	12	DG	13	DG	14
8	0.2516	9.059	228910	lig-8	DG	3	DG	9	DG	14	DG	15	DT	16	DT	17	DA	18	DG	19	DG	20	DG	21
46	0.2442	9.035	238373	lig-46	DG	3	DG	9	DG	14	DG	15	DT	17	DA	18	DG	19	DG	20	DG	21	K	101
60	0.2422	8.718	407025	lig-58	DG	2	DG	3	DT	4	DA	6	DG	7	DG	8	DG	9	DG	15	DG	21
48	0.2449	8.57	522525	lig-48	DG	3	DG	9	DG	14	DG	15	DT	16	DT	17	DA	18	DG	19	DG	20	DG	21
45	0.2265	8.382	717650	lig-45	DG	7	DG	8	DG	9	DT	10	DT	11	DA	12	DG	13
12	0.2391	8.368	734809	lig-12	DG	2	DG	3	DT	4	DA	6	DG	7	DG	8	DG	9	DT	10	DG	21
53	0.2601	8.324	791457	lig-52	DG	7	DG	8	DG	9	DT	10	DT	11	DA	12	DG	13	DG	14
49	0.252	8.315	803571	lig-49	DG	1	DG	2	DG	3	DT	4	DA	6	DG	7	DG	8	DG	9	DG	15
5	0.2375	8.312	807650	lig-5	DG	2	DG	3	DT	4	DA	6	DG	7	DG	8	DG	9	DT	10	DG	21
3	0.2241	8.29	838203	lig-3	DG	3	DG	9	DG	15	DT	16	DT	17	DA	18	DG	19	DG	20	DG	21
34	0.2759	8.278	855353	lig-34	DG	1	DG	2	DG	3	DT	4	DA	6	DG	7	DG	8	DG	9	DG	15	DG	21	K	101
38	0.2492	8.225	935395	lig-38	DG	2	DG	3	DT	4	DA	6	DG	7	DG	8	DG	9	DG	15	DG	21
33	0.2327	8.143	1.07424e+06	lig-33	DG	2	DG	3	DT	4	DA	6	DG	7	DG	8	DG	9	DG	15	DG	21
50	0.2467	8.14	1.07969e+06	lig-50	DG	7	DG	8	DG	9	DT	10	DT	11	DA	12	DG	13	DG	14	DG	19	K	103
54	0.2799	8.118	1.12054e+06	lig-53	DG	1	DG	2	DG	3	DT	4	DA	6	DG	7	DG	8	DG	9	DG	15	DG	21
14	0.2605	8.074	1.20692e+06	lig-14	DG	3	DG	9	DG	14	DG	15	DT	16	DT	17	DA	18	DG	19	DG	20	DG	21	K	101
40	0.2432	8.026	1308772	lig-40	DG	2	DG	3	DT	4	DA	6	DG	7	DG	8	DG	9	DG	21
22	0.2286	8.002	1.36288e+06	lig-22	DG	2	DG	3	DT	4	DA	6	DG	7	DG	8	DG	9	DG	15	DG	21
7	0.2267	7.936	1.52347e+06	lig-7	DG	3	DG	9	DG	14	DG	15	DT	16	DT	17	DA	18	DG	19	DG	20	DG	21	K	101
52	0.2523	7.821	1.84983e+06	lig-51	DG	2	DG	3	DT	4	DA	6	DG	7	DG	8	DG	9	DG	15	DG	21
2	0.2164	7.789	1.95248e+06	lig-2	DG	2	DG	3	DT	4	DA	6	DG	7	DG	8	DG	9	DG	21
16	0.2355	7.772	2009317	lig-16	DG	2	DG	3	DT	4	DA	6	DG	7	DG	8	DG	9	DG	15	DG	21	K	101
23	0.2349	7.752	2078302	lig-23	DG	3	DG	9	DG	14	DG	15	DT	17	DA	18	DG	19	DG	20	DG	21
13	0.249	7.719	2.19734e+06	lig-13	DG	1	DG	2	DG	3	DT	4	DA	6	DG	7	DG	8	DG	9
41	0.2201	7.704	2.25368e+06	lig-41	DG	1	DG	2	DG	3	DT	4	DA	6	DG	7	DG	8	DG	9	DT	10	DG	15
37	0.2466	7.644	2.49387e+06	lig-37	DG	2	DG	3	DT	4	DA	6	DG	7	DG	8	DG	9	DG	15	DG	21	K	101
65	0.2123	7.643	2.49808e+06	lig-63	DG	9	DG	14	DG	15	DT	16	DA	18	DG	19	DG	20	DG	21
55	0.2388	7.642	2502302	lig-54	DG	3	DG	9	DG	14	DG	15	DT	16	DT	17	DA	18	DG	19	DG	20	DG	21
58	0.2314	7.637	2.52351e+06	lig-56-2	DG	1	DG	2	DG	3	DT	4	DA	6	DG	7	DG	8	DG	9
57	0.2296	7.578	2.78774e+06	lig-56	DG	1	DG	2	DG	3	DT	4	DA	6	DG	7	DG	8	DG	9
15	0.2216	7.536	2.99253e+06	lig-15	DG	2	DG	3	DT	4	DA	6	DG	7	DG	8	DG	9	DG	21
64	0.215	7.526	3.04347e+06	lig-62	DG	3	DG	9	DG	14	DG	15	DT	16	DT	17	DA	18	DG	19	DG	20	DG	21	K	101
63	0.2427	7.524	3.05376e+06	lig-61	DG	2	DG	3	DT	4	DA	6	DG	7	DG	8	DG	9	DG	15	DG	21	K	101
39	0.242	7.501	3.17464e+06	lig-39	DG	3	DG	9	DG	14	DG	15	DT	16	DT	17	DA	18	DG	19	DG	20	DG	21
31	0.2269	7.489	3.23959e+06	lig-31	DG	2	DG	3	DT	4	DA	6	DG	7	DG	8	DG	9	DG	15	DG	21	K	101
36	0.2395	7.425	3.60913e+06	lig-36	DG	3	DG	9	DG	14	DG	15	DT	16	DA	18	DG	19	DG	20	DG	21	K	101
19	0.2121	7.422	3.62745e+06	lig-19	DG	3	DG	9	DG	14	DG	15	DT	16	DT	17	DA	18	DG	19	DG	20	DG	21	K	101
21	0.2248	7.417	3.6582e+06	lig-21	DG	2	DG	3	DT	4	DA	6	DG	7	DG	8	DG	9	DG	15	DG	21	K	101
56	0.2245	7.409	3.70793e+06	lig-55	DG	7	DG	8	DG	9	DT	10	DT	11	DA	12	DG	13	DG	14
42	0.2161	7.348	4.11003e+06	lig-42	DG	8	DG	9	DT	10	DT	11	DA	12	DG	13	DG	14	DG	15	DT	16	DG	21
35	0.2296	7.347	4116969	lig-35	DG	3	DG	9	DG	14	DG	15	DT	16	DT	17	DA	18	DG	19	DG	20	DG	21
26	0.2197	7.249	4857497	lig-26	DG	3	DG	9	DG	14	DG	15	DT	16	DT	17	DA	18	DG	19	DG	20	DG	21	K	101
51	0.2195	7.243	4.90694e+06	lig-50-2	DG	7	DG	8	DG	9	DT	10	DT	11	DA	12	DG	13	DG	14	DG	15
32	0.2408	7.223	5075406	lig-32	DG	3	DG	9	DG	14	DG	15	DT	16	DT	17	DA	18	DG	19	DG	20	DG	21
30	0.2122	7.215	5.1444e+06	lig-30	DG	9	DG	14	DG	15	DT	16	DT	17	DA	18	DG	19	DG	20	DG	21
24	0.2121	7.213	5.1618e+06	lig-24	DG	9	DG	14	DG	15	DT	16	DT	17	DA	18	DG	19	DG	20	DG	21
1	0.2317	7.184	5420735	lig-1	DG	7	DG	8	DG	9	DT	10	DT	11	DA	12	DG	13	DG	14
27	0.2224	7.118	6.0595e+06	lig-27	DG	7	DG	8	DG	9	DT	10	DT	11	DA	12	DG	13	DG	14
25	0.2292	7.106	6.18348e+06	lig-25	DG	2	DG	3	DT	4	DA	6	DG	7	DG	8	DG	9
47	0.2153	7.105	6193925	lig-47	DG	7	DG	8	DG	9	DT	10	DT	11	DA	12	DG	13	DG	14
9	0.2141	7.066	6.61536e+06	lig-9	DG	7	DG	8	DG	9	DT	10	DT	11	DA	12	DG	13	DG	14
28	0.2201	7.042	6.88883e+06	lig-28	DG	7	DG	8	DG	9	DT	10	DT	11	DA	12	DG	13	DG	14	DG	15
61	0.2268	7.032	7006089	lig-59	DG	7	DG	8	DG	9	DT	10	DT	11	DA	12	DG	13	DG	14
44	0.2341	7.024	7.10133e+06	lig-44	DG	3	DG	9	DG	15	DG	21	K	101
17	0.2005	7.017	7.18573e+06	lig-17	DG	1	DG	2	DG	3	DT	4	DA	6	DG	7	DG	8	DG	9	DG	21
43	0.2236	6.932	8.29424e+06	lig-43	DG	7	DG	8	DG	9	DT	10	DT	11	DA	12	DG	13	DG	14	K	103
4	0.2158	6.905	8680963	lig-4	DG	3	DG	9	DG	15	DG	21
11	0.1887	6.794	10469645	lig-11	DG	3	DG	9	DG	15	DG	21	K	101
6	0.1825	6.753	11219806	lig-6	DG	7	DG	8	DG	9	DT	11	DA	12	DG	13	DG	14
29	0.2197	6.591	14747994	lig-29	DG	7	DG	8	DG	9	DT	10	DT	11	DA	12	DG	13	DG	14
18	0.2086	6.466	18212064	lig-18	DG	7	DG	8	DG	9	DT	10	DT	11	DA	12	DG	13	DG	14
10	0.2022	6.268	25438710	lig-10	DG	3	DG	9	DG	15	DG	21	K	101
59	0.1631	5.87	49800412	lig-57	DG	14	DG	15	DT	16	DT	17	DA	18	DG	19	DG	20	DG	21

## Sheet: kras
Lig.	Effi[kcal/(mol*Atom)]	kras Bind.energy[kcal/mol]	Dissoc. Constant [pM]	Name	Contacting receptor residues
20	0.2626	9.454	117524	lig-20	DA	1	DG	2	DG	3	DG	4	DA	24	DG	25	DG	26	DG	27	DG	28	DA	30
8	0.2538	9.138	200335	lig-8	DA	1	DG	2	DG	3	DG	4	DG	25	DG	26	DG	27	DG	28	DG	29	DA	30
62	0.2629	8.939	280302	lig-60	DA	1	DG	2	DG	3	DG	4	DG	23	DA	24	DG	25	DG	26	DG	27	DG	28	DA	30
53	0.2768	8.859	320824	lig-52	DA	1	DG	2	DG	3	DG	4	DG	25	DG	26	DG	27	DG	28	DG	29	DA	30
48	0.2518	8.814	346140	lig-48	DA	1	DG	2	DG	3	DG	4	DG	25	DG	26	DG	27	DG	28	DG	29	DA	30
60	0.2421	8.714	409782	lig-58	DA	1	DG	2	DG	3	DG	4	DG	25	DG	26	DG	27	DG	28	DG	29	DA	30
30	0.2496	8.485	603132	lig-30	DA	1	DG	2	DG	3	DG	23	DA	24	DG	25	DG	26	DG	27	DG	28	DA	30
46	0.2266	8.384	715231	lig-46	DA	1	DG	2	DG	23	DA	24	DG	25	DG	26	DG	27
14	0.2691	8.342	767773	lig-14	DA	1	DG	2	DG	3	DG	11	DA	24	DG	25	DG	26	DG	27
40	0.2508	8.277	856798	lig-40	DA	1	DG	2	DG	3	DG	4	DG	25	DG	26	DG	27	DG	28	DG	29	DA	30
58	0.2492	8.223	938558	lig-56-2	DG	11	DG	12	DA	14	DA	15	DG	16	DG	19	DG	20	DA	21	DA	22	DG	23	DA	24
49	0.2485	8.202	972421	lig-49	DA	1	DG	2	DG	3	DG	11	DA	24	DG	25	DG	26	DG	27	DG	28	DA	30
56	0.2485	8.202	972421	lig-55	DA	1	DG	2	DG	3	DG	11	DA	24	DG	25	DG	26	DG	27	DG	28	DA	30
51	0.2482	8.191	990644	lig-50-2	DA	1	DG	2	DG	3	DG	4	DG	25	DG	26	DG	27	DG	28	DG	29	DA	30
41	0.2327	8.146	1.06882e+06	lig-41	DA	1	DG	2	DG	3	DG	11	DA	24	DG	25	DG	26	DG	27	DG	28	DA	30
13	0.2626	8.141	1.07787e+06	lig-13	DG	11	DG	12	DA	14	DA	15	DG	16	DG	19	DG	20	DA	21	DA	22	DG	23	DA	24
45	0.22	8.139	1.08152e+06	lig-45	DA	1	DG	2	DG	3	DG	11	DA	24	DG	25	DG	26	DG	27	DA	30
57	0.2457	8.107	1.14154e+06	lig-56	DG	11	DG	12	DA	14	DA	15	DG	19	DG	20	DA	21	DA	22	DG	23	DA	24
22	0.2314	8.099	1.15706e+06	lig-22	DA	1	DG	2	DG	3	DG	11	DA	24	DG	25	DG	26	DG	27	DG	28	DG	29	DA	30
15	0.2341	7.961	1.46053e+06	lig-15	DA	1	DG	2	DG	3	DG	4	DG	11	DA	24	DG	25	DG	26	DG	27	DG	28	DA	30
54	0.2744	7.957	1.47042e+06	lig-53	DA	1	DG	2	DG	3	DA	24	DG	25	DG	26	DG	27	DG	28	DA	30
50	0.2408	7.945	1.50051e+06	lig-50	DA	1	DG	2	DG	3	DG	4	DG	25	DG	26	DG	27	DG	28	DG	29	DA	30
23	0.24	7.921	1562536	lig-23	DA	1	DG	2	DG	3	DA	24	DG	25	DG	26	DG	27	DG	28
4	0.2467	7.893	1.63815e+06	lig-4	DA	1	DG	2	DG	3	DG	4	DG	25	DG	26	DG	27	DG	28	DG	29	DA	30
25	0.2546	7.892	1.64092e+06	lig-25	DA	1	DG	2	DG	3	DG	4	DG	25	DG	26	DG	27	DG	28	DG	29	DA	30
3	0.213	7.882	1.66885e+06	lig-3	DA	1	DG	2	DG	11	DA	24	DG	25	DG	26	DG	27	DG	28	DA	30
34	0.2623	7.87	1.703e+06	lig-34	DG	11	DG	12	DG	13	DA	14	DA	15	DG	16	DA	17	DG	19	DG	20	DA	21	DA	22	DG	23	DA	24
64	0.2247	7.866	1.71453e+06	lig-62	DA	1	DG	2	DG	3	DG	4	DG	25	DG	26	DG	27	DG	28	DG	29	DA	30
12	0.2245	7.859	1.73491e+06	lig-12	DA	1	DG	2	DG	3	DG	4	DG	25	DG	26	DG	27	DG	28	DA	30
38	0.2377	7.845	1.77639e+06	lig-38	DA	1	DG	2	DG	3	DA	24	DG	25	DG	26	DG	27	DG	28	DA	30
36	0.2522	7.818	1.85922e+06	lig-36	DA	1	DG	2	DG	3	DG	4	DA	24	DG	25	DG	26	DG	27	DG	28	DG	29	DA	30
65	0.2171	7.816	1.8655e+06	lig-63	DA	1	DG	2	DG	3	DA	24	DG	25	DG	26	DG	27
28	0.2439	7.806	1.89726e+06	lig-28	DG	11	DG	12	DG	13	DA	14	DA	15	DG	16	DA	17	DG	19	DG	20	DA	21	DA	22	DG	23	DA	24
21	0.2359	7.784	1969030	lig-21	DA	1	DG	2	DG	3	DG	4	DG	25	DG	26	DG	27	DG	28	DG	29	DA	30
55	0.2426	7.762	2.04352e+06	lig-54	DA	1	DG	2	DG	3	DG	4	DG	25	DG	26	DG	27	DG	28	DG	29	DA	30
42	0.2278	7.745	2.103e+06	lig-42	DA	1	DG	2	DG	3	DG	4	DG	25	DG	26	DG	27	DG	28	DG	29	DA	30
31	0.2336	7.709	2.23475e+06	lig-31	DA	1	DG	2	DG	3	DG	4	DG	25	DG	26	DG	27	DG	28	DA	30
35	0.2406	7.7	2.26895e+06	lig-35	DA	1	DG	2	DG	3	DG	4	DG	25	DG	26	DG	27	DG	28	DG	29	DA	30
47	0.2332	7.696	2.28432e+06	lig-47	DA	1	DG	2	DG	3	DG	4	DG	25	DG	26	DG	27	DG	28	DG	29	DA	30
52	0.2473	7.667	2398913	lig-51	DG	11	DG	12	DG	13	DA	14	DA	15	DG	16	DG	19	DG	20	DA	21	DA	22	DG	23	DA	24
16	0.2319	7.654	2.45213e+06	lig-16	DG	11	DG	12	DA	14	DA	15	DG	16	DA	17	DG	19	DG	20	DA	21	DA	22	DG	23	DA	24
39	0.246	7.626	2.5708e+06	lig-39	DG	11	DG	12	DA	14	DA	15	DG	16	DG	19	DG	20	DA	21	DA	22	DG	23	DA	24
19	0.2171	7.597	2699760	lig-19	DG	11	DG	12	DG	16	DG	19	DG	20	DA	21	DA	22	DG	23	DA	24
5	0.2147	7.514	3105739	lig-5	DA	1	DG	2	DG	3	DG	25	DG	26	DG	27	DG	28	DG	29	DA	30
32	0.2504	7.513	3.11099e+06	lig-32	DA	1	DG	2	DG	3	DG	4	DG	25	DG	26	DG	27	DG	28	DG	29	DA	30
44	0.2488	7.463	3.38492e+06	lig-44	DG	11	DG	12	DA	14	DA	15	DG	16	DA	17	DG	19	DG	20	DA	21	DA	22	DG	23	DA	24
43	0.2395	7.425	3.60913e+06	lig-43	DA	1	DG	2	DG	3	DG	4	DG	25	DG	26	DG	27	DG	28	DG	29	DA	30
33	0.2109	7.382	3.88081e+06	lig-33	DG	11	DG	12	DG	16	DG	19	DG	20	DA	21	DA	22	DG	23	DA	24
17	0.2102	7.356	4.0549e+06	lig-17	DA	1	DG	2	DG	3	DG	11	DG	23	DA	24	DG	25	DG	26	DG	27	DG	28	DA	30
61	0.2365	7.332	4222530	lig-59	DA	1	DG	2	DG	3	DG	4	DG	25	DG	26	DG	27	DG	28	DG	29	DA	30
11	0.2017	7.261	4760104	lig-11	DA	1	DG	2	DG	3	DG	25	DG	26	DG	27	DG	28	DA	30
59	0.2016	7.256	4800445	lig-57	DA	1	DG	2	DG	3	DG	4	DG	25	DG	26	DG	27	DG	28	DG	29	DA	30
24	0.2131	7.244	4.89866e+06	lig-24	DA	1	DG	2	DG	3	DG	11	DG	23	DA	24	DG	25	DG	26
27	0.2246	7.186	5.40247e+06	lig-27	DG	11	DG	12	DA	14	DA	15	DG	16	DG	19	DG	20	DA	21	DA	22	DG	23	DA	24
37	0.2301	7.134	5898053	lig-37	DA	1	DG	2	DG	3	DG	4	DG	25	DG	26	DG	27	DG	28	DG	29	DA	30
2	0.1979	7.126	5.97823e+06	lig-2	DA	1	DG	2	DG	3	DG	4	DG	25	DG	26	DG	27	DG	28	DA	30
10	0.2258	6.999	7407386	lig-10	DA	1	DG	2	DG	3	DG	4	DG	25	DG	26	DG	27	DG	28	DG	29	DA	30
1	0.2256	6.995	7.45756e+06	lig-1	DA	1	DG	2	DG	3	DG	4	DG	25	DG	26	DG	27	DG	29	DA	30
63	0.2241	6.948	8.07325e+06	lig-61	DG	11	DG	12	DG	13	DA	14	DA	15	DG	16	DG	19	DG	20	DA	21	DA	22	DG	23	DA	24
26	0.21	6.929	8.33634e+06	lig-26	DA	1	DG	2	DG	3	DG	25	DG	26	DG	27	DG	28	DG	29	DA	30
6	0.185	6.844	9622357	lig-6	DA	1	DG	2	DG	3	DG	4	DG	25	DG	26	DG	27	DG	28	DG	29	DA	30
9	0.206	6.798	10399200	lig-9	DA	1	DG	2	DG	3	DG	4	DG	25	DG	26	DG	27	DG	28	DA	30
18	0.2172	6.732	11624615	lig-18	DA	1	DG	2	DG	11	DA	24	DG	25	DG	26	DG	27
29	0.221	6.631	13785184	lig-29	DA	1	DG	2	DG	3	DG	4	DG	25	DG	26	DG	27	DG	28	DG	29	DA	30
7	0.1884	6.593	14698294	lig-7	DA	1	DG	2	DG	3	DG	4	DG	25	DG	26	DG	27	DG	28	DA	30

[truncated: 3 more sheets: a-duplex, b-duplex, b-duplex2]
